# Supplementary material for: Activity of wild Japanese macaques in Yakushima revealed by camera trapping: Patterns with respect to season, daily period and rainfall
Source: PLoS One. 2018 Jan 2;13(1):e0190631. doi: 10.1371/journal.pone.0190631 (PMC5749816; doi:10.1371/journal.pone.0190631)
Supplement: S1 File — Data on the working period of the cameras. (XLSX) [file pone.0190631.s001.xlsx]

## Sheet: data
Camera	Date start	Time start	Date end	Time end
1	2014-07-15	12:46:00	2014-08-22	10:00:00
1	2014-08-22	10:00:00	2014-12-15	19:40:00
1	2014-12-18	11:07:00	2015-03-28	10:15:00
1	2015-03-28	10:15:00	2015-07-05	11:24:00
2	2014-07-15	14:53:00	2014-08-25	09:49:00
2	2014-08-25	09:49:00	2015-03-19	20:34:00
3	2014-07-15	12:27:00	2014-08-25	08:30:00
3	2014-08-25	08:30:00	2014-12-11	16:02:00
3	2014-12-18	10:16:00	2015-01-08	13:05:00
4	2014-07-15	13:35:00	2014-08-25	12:30:00
4	2014-08-25	12:30:00	2014-12-07	13:45:00
4	2014-12-18	12:31:00	2015-03-28	12:36:00
4	2015-03-28	12:36:00	2015-07-03	11:08:00
5	2014-07-16	15:10:00	2014-08-25	07:20:00
5	2014-12-15	10:17:00	2015-03-26	14:31:00
6	2014-08-25	14:00:00	2014-12-09	12:55:00
6	2015-03-28	13:38:00	2015-05-07	20:05:00
7	2014-07-15	15:22:00	2014-08-23	09:30:00
7	2014-08-23	09:30:00	2014-11-28	11:13:00
7	2014-12-18	16:10:00	2015-03-28	08:09:00
7	2015-03-28	08:09:00	2015-06-28	02:45:00
8	2014-07-15	14:41:00	2014-08-23	12:30:00
8	2014-08-23	12:30:00	2014-10-12	17:32:00
8	2014-12-18	15:35:00	2015-03-28	09:04:00
8	2015-03-28	09:04:00	2015-07-05	12:35:00
9	2014-07-17	12:50:00	2014-08-24	16:00:00
9	2014-08-24	16:00:00	2014-11-05	10:01:00
9	2014-12-15	15:03:00	2015-03-29	11:44:00
9	2015-03-29	11:44:00	2015-07-05	10:21:00
10	2014-08-26	11:00:00	2014-12-03	11:21:00
32	2015-03-29	10:55:00	2015-07-03	13:50:00
11	2014-07-16	16:31:00	2014-08-26	09:00:00
11	2014-08-26	09:00:00	2014-12-15	15:03:00
11	2014-12-15	11:37:00	2015-03-29	10:06:00
11	2015-03-29	10:06:00	2015-07-03	13:19:00
12	2014-07-16	15:40:00	2014-08-23	16:00:00
12	2014-08-23	16:00:00	2014-11-05	09:39:00
12	2014-12-15	13:10:00	2015-03-11	19:14:00
12	2015-03-28	15:17:00	2015-07-03	12:07:00
13	2014-08-24	07:10:00	2014-12-15	11:37:00
13	2014-12-15	12:41:00	2015-03-29	08:50:00
13	2015-03-29	08:50:00	2015-07-03	13:07:00
14	2014-07-17	11:44:00	2014-08-24	10:40:00
14	2014-08-24	10:40:00	2014-12-15	13:10:00
14	2014-12-15	13:17:00	2015-03-28	16:38:00
14	2015-03-28	16:38:00	2015-07-03	14:09:00
15	2014-09-03	08:00:00	2014-12-15	12:41:00
15	2014-12-15	11:22:00	2015-03-27	11:10:00
15	2015-03-27	11:10:00	2015-06-28	14:19:00
16	2014-07-17	12:11:00	2014-09-05	07:20:00
16	2014-09-05	07:20:00	2014-12-15	13:17:00
16	2014-12-15	15:54:00	2015-03-27	12:33:00
16	2015-03-27	12:33:00	2015-07-05	14:07:00
17	2014-07-17	10:05:00	2014-08-31	05:52:00
17	2014-09-03	09:45:00	2014-12-15	11:22:00
17	2014-12-15	16:14:00	2015-03-27	10:38:00
17	2015-03-27	10:38:00	2015-06-28	14:20:00
18	2014-07-17	13:38:00	2014-09-05	12:20:00
18	2014-09-05	12:20:00	2014-12-15	15:54:00
18	2014-12-15	15:54:00	2015-03-29	11:32:00
18	2015-03-29	11:32:00	2015-07-03	16:04:00
19	2014-07-17	10:32:00	2014-09-03	13:00:00
19	2014-09-03	13:00:00	2014-12-15	16:14:00
19	2014-12-15	10:09:00	2015-03-11	22:04:00
19	2015-03-27	14:24:00	2015-07-03	16:00:00
20	2014-07-17	14:08:00	2014-09-05	11:35:00
20	2014-09-05	11:35:00	2014-10-27	16:11:00
20	2014-12-15	10:45:00	2015-03-29	11:52:00
21	2014-07-17	11:33:00	2014-09-04	09:50:00
21	2014-09-04	09:50:00	2014-12-15	10:09:00
21	2014-12-15	10:09:00	2015-03-27	09:21:00
21	2015-03-27	09:21:00	2015-07-05	11:41:00
22	2014-07-17	10:34:00	2014-09-04	12:20:00
22	2014-09-04	12:20:00	2014-12-15	10:45:00
22	2014-12-15	10:45:00	2015-03-27	08:31:00
22	2015-03-27	08:31:00	2015-07-05	12:10:00
23	2014-07-16	17:35:00	2014-09-06	07:35:00
23	2014-12-15	08:58:00	2014-12-19	07:56:00
23	2015-03-26	14:33:00	2015-07-03	16:04:00
24	2014-07-17	14:12:00	2014-09-04	15:00:00
24	2014-09-04	15:00:00	2014-12-17	11:17:00
24	2014-12-17	11:17:00	2015-03-26	15:52:00
24	2015-03-26	15:52:00	2015-07-03	16:21:00
25	2014-07-16	15:03:00	2014-09-07	07:40:00
25	2015-03-26	14:01:00	2015-05-12	16:19:00
26	2014-07-16	16:26:00	2014-09-07	11:00:00
26	2014-09-07	11:00:00	2014-12-17	11:57:00
26	2014-12-17	11:57:00	2015-03-26	15:17:00
26	2015-03-26	15:17:00	2015-07-03	15:23:00
27	2014-07-15	14:38:00	2014-09-07	07:20:00
27	2014-09-07	07:20:00	2014-12-17	11:59:00
27	2014-12-17	11:59:00	2015-03-26	12:26:00
27	2015-03-26	12:26:00	2015-07-02	11:26:00
28	2014-07-15	12:58:00	2014-09-07	13:29:00
28	2014-09-07	13:29:00	2014-12-15	21:41:00
28	2014-12-17	10:47:00	2015-03-26	10:33:00
28	2015-03-26	10:33:00	2015-06-01	08:31:00
29	2014-07-15	15:30:00	2014-09-07	11:00:00
29	2014-09-07	11:00:00	2014-12-17	12:33:00
29	2014-12-17	12:33:00	2015-03-26	11:33:00
29	2015-03-26	11:33:00	2015-07-02	09:10:00
30	2014-07-15	13:50:00	2014-09-09	06:19:00
30	2014-09-09	06:19:00	2014-12-15	12:35:00
30	2014-12-17	11:23:00	2015-03-26	13:00:00
30	2015-03-26	13:00:00	2015-05-06	21:08:00

## Sheet: description
Camera	ID of the cameras
Date start	Date that the camera starts to film
Time start	Time that the camera starts to film
Date end	Date that the camera finishes to film
Time end	Time that the camera finishes to film
