# Supplementary material for: Activity of wild Japanese macaques in Yakushima revealed by camera trapping: Patterns with respect to season, daily period and rainfall
Source: PLoS One. 2018 Jan 2;13(1):e0190631. doi: 10.1371/journal.pone.0190631 (PMC5749816; doi:10.1371/journal.pone.0190631)
Supplement: S2 File — Data on the time of the filming events of Japanese macaques and the sunrise and sunset times for each event. (XLSX) [file pone.0190631.s002.xlsx]

## Sheet: yakushima_camera_2014
camera	day_time	sunrise	sunset
1	2014-07-29 14:02:04	2014-07-29 05:32:23	2014-07-29 19:15:00
2	2014-08-01 15:13:58	2014-08-01 05:34:13	2014-08-01 19:12:53
2	2014-08-23 11:53:54	2014-08-23 05:47:30	2014-08-23 18:52:16
3	2014-07-17 06:05:52	2014-07-17 05:25:16	2014-07-17 19:21:27
3	2014-07-22 07:43:16	2014-07-22 05:28:09	2014-07-22 19:19:10
3	2014-08-06 07:22:48	2014-08-06 05:37:18	2014-08-06 19:08:56
3	2014-08-06 07:23:32	2014-08-06 05:37:18	2014-08-06 19:08:56
3	2014-08-10 15:15:04	2014-08-10 05:39:45	2014-08-10 19:05:26
3	2014-08-12 11:54:16	2014-08-12 05:40:57	2014-08-12 19:03:35
4	2014-07-16 13:47:02	2014-07-16 05:24:42	2014-07-16 19:21:20
4	2014-07-17 14:13:34	2014-07-17 05:25:16	2014-07-17 19:21:27
4	2014-07-17 14:42:10	2014-07-17 05:25:16	2014-07-17 19:21:27
4	2014-07-20 11:13:18	2014-07-20 05:26:59	2014-07-20 19:20:09
4	2014-07-24 16:30:38	2014-07-24 05:29:20	2014-07-24 19:18:05
4	2014-07-27 06:14:00	2014-07-27 05:31:09	2014-07-27 19:16:18
4	2014-07-29 05:53:54	2014-07-29 05:32:23	2014-07-29 19:15:00
4	2014-07-29 05:56:40	2014-07-29 05:32:23	2014-07-29 19:15:00
4	2014-07-29 06:00:48	2014-07-29 05:32:23	2014-07-29 19:15:00
4	2014-08-11 07:02:50	2014-08-11 05:40:21	2014-08-11 19:04:31
4	2014-08-11 07:03:32	2014-08-11 05:40:21	2014-08-11 19:04:31
4	2014-08-11 07:05:16	2014-08-11 05:40:21	2014-08-11 19:04:31
4	2014-08-11 07:07:24	2014-08-11 05:40:21	2014-08-11 19:04:31
4	2014-08-23 07:28:06	2014-08-23 05:47:30	2014-08-23 18:52:16
7	2014-08-02 14:08:10	2014-08-02 05:34:50	2014-08-02 19:12:08
7	2014-08-07 07:36:44	2014-08-07 05:37:55	2014-08-07 19:08:05
7	2014-08-07 07:37:18	2014-08-07 05:37:55	2014-08-07 19:08:05
7	2014-08-16 12:05:28	2014-08-16 05:43:22	2014-08-16 18:59:40
8	2014-07-23 08:06:14	2014-07-23 05:28:44	2014-07-23 19:18:38
8	2014-07-28 09:09:42	2014-07-28 05:31:46	2014-07-28 19:15:40
8	2014-08-02 18:42:44	2014-08-02 05:34:50	2014-08-02 19:12:08
8	2014-08-10 07:48:20	2014-08-10 05:39:45	2014-08-10 19:05:26
8	2014-08-12 11:07:40	2014-08-12 05:40:57	2014-08-12 19:03:35
8	2014-08-17 11:27:04	2014-08-17 05:43:58	2014-08-17 18:58:39
8	2014-08-17 17:06:46	2014-08-17 05:43:58	2014-08-17 18:58:39
9	2014-07-18 08:10:34	2014-07-18 05:25:50	2014-07-18 19:21:03
9	2014-08-05 12:01:56	2014-08-05 05:36:41	2014-08-05 19:09:46
12	2014-08-02 15:38:38	2014-08-02 05:34:50	2014-08-02 19:12:08
12	2014-08-05 10:04:00	2014-08-05 05:36:41	2014-08-05 19:09:46
14	2014-07-23 19:25:46	2014-07-23 05:28:44	2014-07-23 19:18:38
14	2014-07-24 17:50:00	2014-07-24 05:29:20	2014-07-24 19:18:05
14	2014-07-25 19:03:42	2014-07-25 05:29:56	2014-07-25 19:17:31
14	2014-07-31 08:53:24	2014-07-31 05:33:36	2014-07-31 19:13:37
16	2014-07-17 14:25:44	2014-07-17 05:25:16	2014-07-17 19:21:27
16	2014-07-17 14:26:44	2014-07-17 05:25:16	2014-07-17 19:21:27
16	2014-07-17 14:29:30	2014-07-17 05:25:16	2014-07-17 19:21:27
16	2014-07-23 07:23:32	2014-07-23 05:28:44	2014-07-23 19:18:38
16	2014-07-23 07:42:34	2014-07-23 05:28:44	2014-07-23 19:18:38
16	2014-07-25 17:24:42	2014-07-25 05:29:56	2014-07-25 19:17:31
16	2014-08-03 07:06:50	2014-08-03 05:35:27	2014-08-03 19:11:22
16	2014-08-12 08:04:04	2014-08-12 05:40:57	2014-08-12 19:03:35
16	2014-08-12 05:35:54	2014-08-12 05:40:57	2014-08-12 19:03:35
16	2014-08-20 16:26:58	2014-08-20 05:45:44	2014-08-20 18:55:31
16	2014-08-23 18:56:10	2014-08-23 05:47:30	2014-08-23 18:52:16
16	2014-08-25 16:54:56	2014-08-25 05:48:40	2014-08-25 18:50:02
16	2014-08-30 11:20:32	2014-08-30 05:51:32	2014-08-30 18:44:17
17	2014-07-25 12:56:46	2014-07-25 05:29:56	2014-07-25 19:17:31
19	2014-08-04 11:17:18	2014-08-04 05:36:04	2014-08-04 19:10:35
19	2014-08-21 14:40:46	2014-08-21 05:46:20	2014-08-21 18:54:27
20	2014-07-21 07:33:44	2014-07-21 05:27:34	2014-07-21 19:19:40
20	2014-07-21 15:23:34	2014-07-21 05:27:34	2014-07-21 19:19:40
20	2014-07-27 17:05:42	2014-07-27 05:31:09	2014-07-27 19:16:18
20	2014-07-28 05:39:34	2014-07-28 05:31:46	2014-07-28 19:15:40
20	2014-08-01 15:32:40	2014-08-01 05:34:13	2014-08-01 19:12:53
20	2014-08-04 13:04:52	2014-08-04 05:36:04	2014-08-04 19:10:35
20	2014-08-04 13:09:58	2014-08-04 05:36:04	2014-08-04 19:10:35
20	2014-08-11 06:41:32	2014-08-11 05:40:21	2014-08-11 19:04:31
20	2014-08-16 17:36:02	2014-08-16 05:43:22	2014-08-16 18:59:40
20	2014-08-16 17:44:56	2014-08-16 05:43:22	2014-08-16 18:59:40
20	2014-08-16 18:40:46	2014-08-16 05:43:22	2014-08-16 18:59:40
20	2014-08-17 03:42:34	2014-08-17 05:43:58	2014-08-17 18:58:39
20	2014-08-17 05:48:48	2014-08-17 05:43:58	2014-08-17 18:58:39
20	2014-08-17 05:58:52	2014-08-17 05:43:58	2014-08-17 18:58:39
20	2014-09-03 07:09:46	2014-09-03 05:53:47	2014-09-03 18:39:30
21	2014-07-20 16:41:12	2014-07-20 05:26:59	2014-07-20 19:20:09
21	2014-07-25 11:22:30	2014-07-25 05:29:56	2014-07-25 19:17:31
21	2014-07-26 17:51:18	2014-07-26 05:30:33	2014-07-26 19:16:55
21	2014-08-09 11:07:18	2014-08-09 05:39:08	2014-08-09 19:06:20
21	2014-08-11 09:38:08	2014-08-11 05:40:21	2014-08-11 19:04:31
21	2014-08-11 09:39:12	2014-08-11 05:40:21	2014-08-11 19:04:31
21	2014-08-13 09:19:08	2014-08-13 05:41:34	2014-08-13 19:02:37
21	2014-08-13 11:33:26	2014-08-13 05:41:34	2014-08-13 19:02:37
21	2014-08-16 11:04:54	2014-08-16 05:43:22	2014-08-16 18:59:40
21	2014-08-17 11:34:54	2014-08-17 05:43:58	2014-08-17 18:58:39
21	2014-08-17 11:35:44	2014-08-17 05:43:58	2014-08-17 18:58:39
21	2014-08-17 11:36:58	2014-08-17 05:43:58	2014-08-17 18:58:39
21	2014-08-18 11:00:22	2014-08-18 05:44:33	2014-08-18 18:57:37
21	2014-08-21 18:54:14	2014-08-21 05:46:20	2014-08-21 18:54:27
21	2014-08-25 08:16:14	2014-08-25 05:48:40	2014-08-25 18:50:02
21	2014-08-25 08:17:04	2014-08-25 05:48:40	2014-08-25 18:50:02
21	2014-08-25 12:33:40	2014-08-25 05:48:40	2014-08-25 18:50:02
21	2014-08-30 08:43:06	2014-08-30 05:51:32	2014-08-30 18:44:17
21	2014-08-30 13:45:30	2014-08-30 05:51:32	2014-08-30 18:44:17
21	2014-09-03 17:40:46	2014-09-03 05:53:47	2014-09-03 18:39:30
22	2014-07-30 08:47:48	2014-07-30 05:32:59	2014-07-30 19:14:19
22	2014-08-19 11:15:08	2014-08-19 05:45:09	2014-08-19 18:56:34
22	2014-08-25 08:53:02	2014-08-25 05:48:40	2014-08-25 18:50:02
22	2014-09-01 11:56:46	2014-09-01 05:52:39	2014-09-01 18:41:54
23	2014-09-02 07:28:26	2014-09-02 05:53:13	2014-09-02 18:40:43
25	2014-07-21 07:44:00	2014-07-21 05:27:34	2014-07-21 19:19:40
25	2014-07-23 10:58:36	2014-07-23 05:28:44	2014-07-23 19:18:38
25	2014-08-11 12:36:50	2014-08-11 05:40:21	2014-08-11 19:04:31
25	2014-08-11 12:37:36	2014-08-11 05:40:21	2014-08-11 19:04:31
25	2014-08-25 08:11:00	2014-08-25 05:48:40	2014-08-25 18:50:02
25	2014-08-25 08:12:30	2014-08-25 05:48:40	2014-08-25 18:50:02
25	2014-08-25 14:56:52	2014-08-25 05:48:40	2014-08-25 18:50:02
25	2014-08-30 17:41:08	2014-08-30 05:51:32	2014-08-30 18:44:17
25	2014-08-30 18:01:40	2014-08-30 05:51:32	2014-08-30 18:44:17
25	2014-09-01 17:20:40	2014-09-01 05:52:39	2014-09-01 18:41:54
26	2014-08-10 08:21:10	2014-08-10 05:39:45	2014-08-10 19:05:26
26	2014-08-24 09:25:26	2014-08-24 05:48:05	2014-08-24 18:51:09
26	2014-08-29 16:30:48	2014-08-29 05:50:58	2014-08-29 18:45:27
26	2014-09-02 08:11:10	2014-09-02 05:53:13	2014-09-02 18:40:43
27	2014-08-13 15:17:40	2014-08-13 05:41:34	2014-08-13 19:02:37
28	2014-07-18 13:57:54	2014-07-18 05:25:50	2014-07-18 19:21:03
29	2014-07-17 16:38:44	2014-07-17 05:25:16	2014-07-17 19:21:27
29	2014-07-22 06:14:42	2014-07-22 05:28:09	2014-07-22 19:19:10
29	2014-07-29 08:01:56	2014-07-29 05:32:23	2014-07-29 19:15:00
29	2014-08-08 10:01:14	2014-08-08 05:38:31	2014-08-08 19:07:13
29	2014-08-09 17:24:46	2014-08-09 05:39:08	2014-08-09 19:06:20
29	2014-08-27 08:34:54	2014-08-27 05:49:49	2014-08-27 18:47:46
30	2014-07-15 16:22:08	2014-07-15 05:24:09	2014-07-15 19:22:12
30	2014-07-17 14:33:48	2014-07-17 05:25:16	2014-07-17 19:21:27
30	2014-07-19 16:11:38	2014-07-19 05:26:24	2014-07-19 19:20:36
30	2014-07-27 13:39:40	2014-07-27 05:31:09	2014-07-27 19:16:18
30	2014-08-01 14:57:56	2014-08-01 05:34:13	2014-08-01 19:12:53
30	2014-08-12 07:11:54	2014-08-12 05:40:57	2014-08-12 19:03:35
30	2014-08-12 09:08:24	2014-08-12 05:40:57	2014-08-12 19:03:35
30	2014-08-12 09:23:18	2014-08-12 05:40:57	2014-08-12 19:03:35
30	2014-08-12 09:26:08	2014-08-12 05:40:57	2014-08-12 19:03:35
30	2014-08-15 17:53:54	2014-08-15 05:42:46	2014-08-15 19:00:40
30	2014-08-19 14:53:24	2014-08-19 05:45:09	2014-08-19 18:56:34
30	2014-08-23 14:14:50	2014-08-23 05:47:30	2014-08-23 18:52:16
30	2014-08-23 14:20:56	2014-08-23 05:47:30	2014-08-23 18:52:16
30	2014-08-23 14:45:48	2014-08-23 05:47:30	2014-08-23 18:52:16
30	2014-08-26 15:54:16	2014-08-26 05:49:14	2014-08-26 18:48:54
30	2014-08-30 08:17:28	2014-08-30 05:51:32	2014-08-30 18:44:17
30	2014-08-30 08:25:22	2014-08-30 05:51:32	2014-08-30 18:44:17
1	2015-01-20 09:36:42	07:12:42	17:43:56
1	2015-03-12 14:47:10	06:30:46	18:24:13
1	2015-03-20 06:57:46	06:21:08	18:29:23
5	2015-02-27 12:26:20	06:45:30	18:15:17
5	2015-03-23 13:23:48	06:17:28	18:31:16
7	2014-12-21 14:09:04	07:08:26	17:22:00
7	2015-01-08 15:06:04	07:13:54	17:33:49
7	2015-01-08 15:06:40	07:13:54	17:33:49
7	2015-01-11 14:42:48	07:13:58	17:36:15
7	2015-01-27 09:43:50	07:10:10	17:50:05
7	2015-02-15 13:13:12	06:57:14	18:06:09
8	2015-01-10 15:00:58	07:13:59	17:35:26
8	2015-01-30 13:35:26	07:08:41	17:52:43
9	2015-01-20 07:18:08	07:12:42	17:43:56
9	2015-01-30 07:29:48	07:08:41	17:52:43
9	2015-02-21 11:51:48	06:51:39	18:10:50
9	2015-03-17 16:22:38	06:24:47	18:27:28
13	2014-12-27 11:55:34	07:11:09	17:25:18
13	2014-12-30 09:45:04	07:12:12	17:27:13
13	2015-01-21 08:20:30	07:12:25	17:44:48
13	2015-01-31 08:54:12	07:08:08	17:53:35
13	2015-02-15 15:16:50	06:57:14	18:06:09
13	2015-03-07 14:50:52	06:36:37	18:20:53
13	2015-03-28 15:04:52	06:11:21	18:34:23
14	2015-02-13 15:41:42	06:58:57	18:04:32
14	2015-02-24 15:55:36	06:48:38	18:13:05
14	2015-02-24 16:14:34	06:48:38	18:13:05
14	2015-03-17 06:53:52	06:24:47	18:27:28
14	2015-03-20 18:08:44	06:21:08	18:29:23
15	2014-12-27 12:38:46	07:11:09	17:25:18
15	2014-12-27 12:56:36	07:11:09	17:25:18
15	2014-12-27 12:57:40	07:11:09	17:25:18
15	2015-01-20 16:44:46	07:12:42	17:43:56
15	2015-02-03 08:05:06	07:06:21	17:56:10
15	2015-02-03 08:23:44	07:06:21	17:56:10
15	2015-02-03 08:24:58	07:06:21	17:56:10
15	2015-02-04 12:06:16	07:05:43	17:57:02
15	2015-02-07 12:54:40	07:03:39	17:59:35
15	2015-02-07 12:55:36	07:03:39	17:59:35
15	2015-02-21 08:45:04	06:51:39	18:10:50
15	2015-03-02 16:56:44	06:42:15	18:17:26
15	2015-03-07 09:07:32	06:36:37	18:20:53
15	2015-03-24 07:19:30	06:16:15	18:31:54
16	2015-01-20 12:23:40	07:12:42	17:43:56
16	2015-01-20 12:25:48	07:12:42	17:43:56
16	2015-02-17 16:58:42	06:55:26	18:07:44
16	2015-02-17 16:59:50	06:55:26	18:07:44
16	2015-02-17 17:01:06	06:55:26	18:07:44
16	2015-02-17 17:02:10	06:55:26	18:07:44
16	2015-02-17 17:03:50	06:55:26	18:07:44
16	2015-02-17 17:04:38	06:55:26	18:07:44
16	2015-02-17 17:05:14	06:55:26	18:07:44
16	2015-03-08 15:20:14	06:35:28	18:21:34
17	2015-02-08 08:35:52	07:02:55	18:00:25
19	2015-03-03 10:12:48	06:41:09	18:18:08
20	2015-01-11 15:38:58	07:13:58	17:36:15
20	2015-01-11 15:45:58	07:13:58	17:36:15
20	2015-01-11 15:49:36	07:13:58	17:36:15
20	2015-01-21 09:23:36	07:12:25	17:44:48
20	2015-03-02 11:16:22	06:42:15	18:17:26
20	2015-03-02 11:19:00	06:42:15	18:17:26
20	2015-03-02 11:28:28	06:42:15	18:17:26
20	2015-03-14 03:26:32	06:28:23	18:25:32
21	2014-12-30 15:15:42	07:12:12	17:27:13
21	2015-01-25 13:58:34	07:11:01	17:48:20
21	2015-02-04 13:36:02	07:05:43	17:57:02
21	2015-02-07 08:08:34	07:03:39	17:59:35
21	2015-02-16 14:47:18	06:56:20	18:06:57
21	2015-02-19 15:06:38	06:53:34	18:09:18
21	2015-02-19 15:13:00	06:53:34	18:09:18
21	2015-02-19 15:14:06	06:53:34	18:09:18
21	2015-02-28 11:22:12	06:44:26	18:16:01
21	2015-03-13 12:33:54	06:29:35	18:24:53
21	2015-03-26 12:19:44	06:13:48	18:33:09
22	2014-12-22 11:28:22	07:08:57	17:22:30
22	2015-03-26 14:31:18	06:13:48	18:33:09
22	2015-03-26 14:32:52	06:13:48	18:33:09
24	2015-02-12 15:43:02	06:59:47	18:03:43
24	2015-02-12 15:43:40	06:59:47	18:03:43
24	2015-03-02 16:31:52	06:42:15	18:17:26
24	2015-03-07 14:35:20	06:36:37	18:20:53
27	2015-01-20 11:44:40	07:12:42	17:43:56
27	2015-01-20 11:45:58	07:12:42	17:43:56
27	2015-02-02 10:19:38	07:06:58	17:55:19
27	2015-03-08 08:09:38	06:35:28	18:21:34
27	2015-03-13 13:08:08	06:29:35	18:24:53
29	2014-12-26 17:08:32	07:10:46	17:24:42
29	2015-01-07 15:48:48	07:13:49	17:33:02
29	2015-02-01 10:57:22	07:07:34	17:54:27
29	2015-03-14 11:28:46	06:28:23	18:25:32
29	2015-03-26 08:46:42	06:13:48	18:33:09
29	2015-03-26 08:50:08	06:13:48	18:33:09
29	2015-03-26 08:53:10	06:13:48	18:33:09
30	2015-01-14 08:49:48	07:13:48	17:38:45
30	2015-01-14 10:25:02	07:13:48	17:38:45
30	2015-01-20 14:04:36	07:12:42	17:43:56
30	2015-01-25 08:05:50	07:11:01	17:48:20
30	2015-01-25 08:06:32	07:11:01	17:48:20
30	2015-02-14 08:00:50	06:58:06	18:05:21
30	2015-02-14 08:01:56	06:58:06	18:05:21
30	2015-02-24 16:02:46	06:48:38	18:13:05
30	2015-03-13 11:27:30	06:29:35	18:24:53
2	2014-08-29 13:36:40	2014-08-29 05:50:58	2014-08-29 18:45:27
2	2014-09-08 07:26:52	2014-09-08 05:56:33	2014-09-08 18:33:22
2	2014-09-10 11:00:34	05:57:39	18:30:53
2	2014-09-28 14:46:14	06:07:41	18:08:12
2	2014-10-03 12:28:56	06:10:36	18:02:02
2	2014-10-19 09:37:36	06:20:45	17:43:40
2	2014-10-24 07:20:48	06:24:15	17:38:36
2	2014-10-29 07:50:06	06:27:55	17:33:57
2	2015-03-03 13:50:56	06:41:09	18:18:08
6	2014-08-31 10:56:54	2014-08-31 05:52:06	2014-08-31 18:43:06
6	2014-09-14 13:54:32	05:59:51	18:25:51
1	2015-04-16 08:10:48	05:48:53	18:46:12
1	2015-06-20 16:48:14	05:14:17	19:23:18
3
3
3
3
3
4	2015-04-03 13:38:36	06:04:03	18:38:06
4	2015-06-20 12:31:20	05:14:17	19:23:18
7	2015-04-02 13:00:02	06:05:15	18:37:29
7	2015-04-02 13:00:46	06:05:15	18:37:29
7	2015-04-03 07:45:56	06:04:03	18:38:06
7	2015-04-07 16:44:32	05:59:15	18:40:34
7	2015-04-13 16:20:40	05:52:16	18:44:19
7	2015-04-15 15:51:48	05:50:00	18:45:34
7	2015-04-15 15:52:56	05:50:00	18:45:34
7	2015-05-08 09:45:34	05:27:36	19:00:33
7	2015-05-20 11:08:40	05:19:38	19:08:24
7	2015-05-21 18:38:40	05:19:06	19:09:02
7	2015-05-22 15:49:18	05:18:36	19:09:40
7	2015-05-31 10:56:50	05:15:08	19:14:59
8	2015-04-09 08:17:42	05:56:54	18:41:48
8	2015-04-28 10:35:02	05:36:23	18:53:58
8	2015-06-02 14:34:34	05:14:38	19:16:04
9	2015-04-23 08:21:24	05:41:22	18:50:42
9	2015-05-05 17:22:02	05:30:03	18:58:34
9	2015-05-21 15:34:06	05:19:06	19:09:02
9	2015-05-21 15:37:00	05:19:06	19:09:02
9	2015-05-27 19:04:02	05:16:27	19:12:42
9	2015-06-04 18:12:04	05:14:13	19:17:06
9	2015-06-28 08:05:36	05:16:21	19:24:34
10	2015-05-08 15:58:08	05:27:36	19:00:33
10	2015-05-08 15:58:44	05:27:36	19:00:33
10	2015-05-22 16:26:22	05:18:36	19:09:40
11	2015-05-07 13:01:40	05:28:24	18:59:54
12	2015-04-15 14:59:56	05:50:00	18:45:34
12	2015-04-18 12:28:32	05:46:41	18:47:29
12	2015-04-24 06:05:58	05:40:21	18:51:21
12	2015-05-21 08:03:16	05:19:06	19:09:02
14	2015-05-08 07:48:50	05:27:36	19:00:33
14	2015-06-12 16:21:36	05:13:31	19:20:43
14	2015-06-12 16:47:08	05:13:31	19:20:43
14	2015-07-01 12:40:32	05:17:25	19:24:40
15	2015-04-21 12:17:44	05:43:27	18:49:25
15	2015-04-24 11:09:08	05:40:21	18:51:21
15	2015-05-01 17:05:44	05:33:34	18:55:56
15	2015-05-01 17:07:02	05:33:34	18:55:56
15	2015-05-06 06:01:04	05:29:13	18:59:14
15	2015-05-10 08:01:28	05:26:04	19:01:53
15	2015-05-10 08:02:34	05:26:04	19:01:53
15	2015-05-17 08:49:38	05:21:20	19:06:28
15	2015-05-23 09:23:22	05:18:07	19:10:17
15	2015-05-27 07:29:46	05:16:27	19:12:42
15	2015-06-07 08:18:40	05:13:47	19:18:34
15	2015-06-11 13:15:58	05:13:31	19:20:19
15	2015-06-19 09:31:58	05:14:07	19:23:02
15	2015-06-20 12:46:36	05:14:17	19:23:18
15	2015-06-28 15:48:36	05:16:21	19:24:34
16	2015-03-28 11:36:58	06:11:21	18:34:23
16	2015-03-28 11:39:04	06:11:21	18:34:23
16	2015-03-31 12:23:34	06:07:41	18:36:15
16	2015-04-17 08:20:48	05:47:46	18:46:51
16	2015-04-22 13:04:58	05:42:24	18:50:03
17	2015-04-20 14:33:02	05:44:31	18:48:46
17	2015-04-20 14:44:50	05:44:31	18:48:46
17	2015-04-29 14:16:54	05:35:26	18:54:37
17	2015-05-17 19:04:36	05:21:20	19:06:28
21	2015-03-29 13:38:12	06:10:08	18:35:00
21	2015-04-13 09:29:22	05:52:16	18:44:19
21	2015-04-17 09:12:22	05:47:46	18:46:51
21	2015-04-22 07:18:30	05:42:24	18:50:03
21	2015-04-24 08:51:44	05:40:21	18:51:21
21	2015-04-30 05:56:08	05:34:30	18:55:17
21	2015-05-01 09:10:06	05:33:34	18:55:56
21	2015-05-08 12:47:14	05:27:36	19:00:33
21	2015-05-08 12:49:40	05:27:36	19:00:33
21	2015-05-08 12:50:46	05:27:36	19:00:33
21	2015-05-08 12:51:24	05:27:36	19:00:33
21	2015-05-11 05:59:56	05:25:20	19:02:32
21	2015-05-13 13:19:54	05:23:55	19:03:52
21	2015-05-14 14:58:14	05:23:14	19:04:31
21	2015-05-20 14:42:56	05:19:38	19:08:24
21	2015-05-20 14:45:44	05:19:38	19:08:24
21	2015-05-20 14:48:56	05:19:38	19:08:24
21	2015-05-21 15:27:52	05:19:06	19:09:02
21	2015-05-22 08:12:26	05:18:36	19:09:40
21	2015-05-26 12:18:20	05:16:50	19:12:07
21	2015-06-05 15:05:44	05:14:03	19:17:36
21	2015-06-06 07:16:18	05:13:54	19:18:05
21	2015-06-21 07:21:52	05:14:29	19:23:32
21	2015-06-21 13:07:26	05:14:29	19:23:32
21	2015-06-21 17:49:20	05:14:29	19:23:32
21	2015-06-21 17:53:18	05:14:29	19:23:32
21	2015-06-22 07:31:04	05:14:42	19:23:45
21	2015-06-23 16:36:50	05:14:56	19:23:56
21	2015-06-25 17:36:26	05:15:27	19:24:15
21	2015-06-27 15:33:08	05:16:02	19:24:29
21	2015-06-29 18:21:20	05:16:42	19:24:37
21	2015-06-29 18:38:12	05:16:42	19:24:37
21	2015-07-05 09:10:56	05:19:03	19:24:28
21	2015-07-05 09:11:32	05:19:03	19:24:28
21	2015-07-05 09:18:00	05:19:03	19:24:28
22	2015-05-21 16:37:02	05:19:06	19:09:02
22	2015-05-31 09:15:34	05:15:08	19:14:59
23	2015-04-30 14:44:24	05:34:30	18:55:17
23	2015-04-30 14:45:10	05:34:30	18:55:17
23	2015-04-30 14:53:00	05:34:30	18:55:17
23	2015-05-27 16:10:44	05:16:27	19:12:42
23	2015-05-28 11:32:36	05:16:05	19:13:17
24	2015-05-02 08:14:30	05:32:40	18:56:36
24	2015-05-13 15:04:06	05:23:55	19:03:52
24	2015-05-17 17:08:30	05:21:20	19:06:28
25	2015-04-24 11:28:50	05:40:21	18:51:21
26	2015-05-22 13:37:34	05:18:36	19:09:40
26	2015-06-01 09:17:24	05:14:52	19:15:32
26	2015-06-01 11:48:30	05:14:52	19:15:32
26	2015-06-03 10:08:22	05:14:25	19:16:35
26	2015-06-09 08:09:52	05:13:36	19:19:28
26	2015-06-09 08:25:14	05:13:36	19:19:28
27	2015-04-30 13:14:24	05:34:30	18:55:17
28	2015-04-24 17:26:48	05:40:21	18:51:21
28	2015-04-24 17:28:42	05:40:21	18:51:21
28	2015-05-03 07:01:54	05:31:47	18:57:15
28	2015-05-03 07:02:30	05:31:47	18:57:15
29	2015-04-16 06:33:16	05:48:53	18:46:12
29	2015-04-16 06:41:54	05:48:53	18:46:12
29	2015-04-24 12:00:26	05:40:21	18:51:21
29	2015-04-24 13:36:16	05:40:21	18:51:21
29	2015-04-29 11:39:44	05:35:26	18:54:37
29	2015-05-28 17:36:48	05:16:05	19:13:17
29	2015-06-29 15:04:22	05:16:42	19:24:37
29	2015-06-29 15:04:58	05:16:42	19:24:37
29	2015-06-29 16:49:32	05:16:42	19:24:37
29	2015-07-01 16:58:10	05:17:25	19:24:40
30	2015-03-27 11:12:52	06:12:34	18:33:46
30	2015-04-17 11:08:52	05:47:46	18:46:51
30	2015-04-18 10:16:20	05:46:41	18:47:29
30	2015-04-18 10:33:20	05:46:41	18:47:29
30	2015-04-21 10:03:18	05:43:27	18:49:25
30	2015-04-23 09:30:36	05:41:22	18:50:42
30	2015-04-24 15:25:36	05:40:21	18:51:21
30	2015-04-30 07:11:14	05:34:30	18:55:17
30	2015-05-01 13:25:24	05:33:34	18:55:56
30	2015-05-05 11:12:50	05:30:03	18:58:34
1	2014-08-24 12:37:52	2014-08-24 05:48:05	2014-08-24 18:51:09
1	2014-09-10 14:47:08	05:57:39	18:30:53
1	2014-09-10 17:00:54	05:57:39	18:30:53
1	2014-09-30 11:52:34	06:08:50	18:05:43
1	2014-10-16 17:26:50	06:18:43	17:46:54
1	2014-10-16 17:30:18	06:18:43	17:46:54
1	2014-10-21 14:36:56	06:22:07	17:41:36
1	2014-10-21 14:47:32	06:22:07	17:41:36
1	2014-11-12 01:30:46	06:38:59	17:23:36
1	2014-11-27 17:03:40	06:51:30	17:17:58
1	2014-11-27 17:17:38	06:51:30	17:17:58
1	2014-11-27 17:25:42	06:51:30	17:17:58
13	2014-10-14 10:14:00	06:17:25	17:49:06
13	2014-10-30 18:06:14	06:28:41	17:33:04
13	2014-11-30 07:41:04	06:53:57	17:17:35
13	2014-12-05 07:19:08	06:57:54	17:17:32
4	2014-08-28 07:00:18	2014-08-28 05:50:23	2014-08-28 18:46:37
4	2014-08-29 06:35:34	2014-08-29 05:50:58	2014-08-29 18:45:27
4	2014-09-08 11:32:46	2014-09-08 05:56:33	2014-09-08 18:33:22
4	2014-09-11 17:12:54	05:58:12	18:29:38
4	2014-09-16 08:13:58	06:00:57	18:23:20
4	2014-09-17 15:48:32	06:01:30	18:22:04
4	2014-09-18 06:05:08	06:02:03	18:20:48
4	2014-09-22 07:17:50	06:04:16	18:15:44
4	2014-09-22 07:20:38	06:04:16	18:15:44
4	2014-09-22 07:36:36	06:04:16	18:15:44
4	2014-09-29 11:59:04	06:08:15	18:06:57
4	2014-10-10 05:16:08	06:14:51	17:53:40
4	2014-10-15 09:57:46	06:18:04	17:48:00
4	2014-10-16 15:19:40	06:18:43	17:46:54
4	2014-10-18 16:39:34	06:20:04	17:44:44
4	2014-10-18 16:48:18	06:20:04	17:44:44
4	2014-10-19 12:56:18	06:20:45	17:43:40
4	2014-10-23 15:21:52	06:23:32	17:39:35
4	2014-10-26 11:12:14	06:25:42	17:36:41
4	2014-11-08 14:54:26	06:35:43	17:26:07
4	2014-11-13 16:03:16	06:39:48	17:23:02
4	2014-11-13 16:04:28	06:39:48	17:23:02
4	2014-11-28 15:01:24	06:52:20	17:17:48
7	2014-08-26 10:13:28	2014-08-26 05:49:14	2014-08-26 18:48:54
7	2014-08-26 10:14:08	2014-08-26 05:49:14	2014-08-26 18:48:54
7	2014-08-30 06:46:46	2014-08-30 05:51:32	2014-08-30 18:44:17
7	2014-09-01 11:39:32	2014-09-01 05:52:39	2014-09-01 18:41:54
7	2014-09-12 16:57:48	05:58:45	18:28:22
7	2014-09-27 15:49:32	06:07:06	18:09:27
7	2014-10-18 06:48:04	06:20:04	17:44:44
7	2014-10-18 16:04:34	06:20:04	17:44:44
7	2014-10-24 12:59:14	06:24:15	17:38:36
7	2014-10-31 11:39:40	06:29:26	17:32:13
7	2014-11-10 12:49:14	06:37:20	17:24:49
7	2014-11-10 12:49:50	06:37:20	17:24:49
7	2014-11-19 13:06:44	06:44:49	17:20:12
7	2014-11-22 08:41:44	06:47:20	17:19:09
7	2014-11-28 11:12:28	06:52:20	17:17:48
8	2014-08-24 14:15:46	2014-08-24 05:48:05	2014-08-24 18:51:09
8	2014-08-26 16:58:34	2014-08-26 05:49:14	2014-08-26 18:48:54
8	2014-08-28 15:32:36	2014-08-28 05:50:23	2014-08-28 18:46:37
8	2014-08-29 14:39:04	2014-08-29 05:50:58	2014-08-29 18:45:27
8	2014-09-03 10:18:10	2014-09-03 05:53:47	2014-09-03 18:39:30
8	2014-09-06 10:07:58	2014-09-06 05:55:27	2014-09-06 18:35:51
8	2014-09-09 12:28:40	2014-09-09 05:57:06	2014-09-09 18:32:08
8	2014-09-28 05:56:54	06:07:41	18:08:12
9	2014-10-23 09:31:56	06:23:32	17:39:35
11	2014-09-25 16:07:56	06:05:58	18:11:57
12	2014-08-25 16:27:40	2014-08-25 05:48:40	2014-08-25 18:50:02
12	2014-10-15 15:03:56	06:18:04	17:48:00
12	2014-11-02 09:00:34	06:30:58	17:30:34
15	2014-09-04 09:23:02	2014-09-04 05:54:20	2014-09-04 18:38:17
15	2014-09-04 09:25:26	2014-09-04 05:54:20	2014-09-04 18:38:17
15	2014-09-07 16:49:44	2014-09-07 05:56:00	2014-09-07 18:34:37
15	2014-09-07 16:56:40	2014-09-07 05:56:00	2014-09-07 18:34:37
15	2014-09-08 10:31:42	2014-09-08 05:56:33	2014-09-08 18:33:22
15	2014-09-08 10:33:08	2014-09-08 05:56:33	2014-09-08 18:33:22
15	2014-09-08 11:33:34	2014-09-08 05:56:33	2014-09-08 18:33:22
15	2014-09-08 12:17:26	2014-09-08 05:56:33	2014-09-08 18:33:22
15	2014-09-11 17:16:14	05:58:12	18:29:38
15	2014-09-13 10:08:44	05:59:18	18:27:07
15	2014-09-14 14:11:38	05:59:51	18:25:51
15	2014-09-16 09:01:16	06:00:57	18:23:20
15	2014-09-18 15:58:02	06:02:03	18:20:48
15	2014-09-18 16:04:06	06:02:03	18:20:48
15	2014-09-21 13:57:34	06:03:43	18:17:00
15	2014-09-22 13:01:00	06:04:16	18:15:44
15	2014-09-26 11:19:38	06:06:32	18:10:42
15	2014-09-29 10:50:14	06:08:15	18:06:57
15	2014-09-30 13:29:16	06:08:50	18:05:43
15	2014-09-30 13:31:12	06:08:50	18:05:43
15	2014-10-03 12:02:18	06:10:36	18:02:02
15	2014-10-08 08:02:30	06:13:37	17:56:01
15	2014-10-08 08:03:18	06:13:37	17:56:01
15	2014-10-17 10:09:36	06:19:23	17:45:48
15	2014-10-17 10:11:42	06:19:23	17:45:48
15	2014-11-03 09:08:34	06:31:45	17:29:46
15	2014-11-07 10:48:38	06:34:55	17:26:48
15	2014-11-07 18:30:40	06:34:55	17:26:48
15	2014-11-09 09:43:44	06:36:32	17:25:27
15	2014-11-09 09:52:34	06:36:32	17:25:27
15	2014-11-09 09:59:24	06:36:32	17:25:27
15	2014-11-09 10:00:32	06:36:32	17:25:27
15	2014-11-09 10:01:18	06:36:32	17:25:27
15	2014-11-12 14:29:06	06:38:59	17:23:36
15	2014-11-12 14:29:42	06:38:59	17:23:36
15	2014-11-12 14:30:34	06:38:59	17:23:36
15	2014-11-14 12:16:32	06:40:38	17:22:30
15	2014-11-14 12:17:40	06:40:38	17:22:30
15	2014-11-14 12:25:04	06:40:38	17:22:30
15	2014-11-18 09:40:14	06:43:58	17:20:37
15	2014-11-18 09:41:06	06:43:58	17:20:37
15	2014-12-02 11:35:44	06:55:33	17:17:29
15	2014-12-02 14:34:42	06:55:33	17:17:29
15	2014-12-07 17:00:12	06:59:25	17:17:42
15	2014-12-07 17:03:02	06:59:25	17:17:42
15	2014-12-07 17:04:14	06:59:25	17:17:42
15	2014-12-07 17:10:16	06:59:25	17:17:42
14	2014-09-10 16:26:48	05:57:39	18:30:53
14	2014-09-22 05:59:08	06:04:16	18:15:44
14	2014-09-22 06:02:10	06:04:16	18:15:44
14	2014-09-25 11:18:46	06:05:58	18:11:57
14	2014-09-25 16:21:40	06:05:58	18:11:57
14	2014-09-26 09:19:38	06:06:32	18:10:42
14	2014-09-28 05:46:34	06:07:41	18:08:12
14	2014-10-01 12:32:08	06:09:25	18:04:29
14	2014-10-08 10:01:48	06:13:37	17:56:01
14	2014-10-08 10:06:10	06:13:37	17:56:01
14	2014-10-08 10:08:34	06:13:37	17:56:01
14	2014-10-08 10:09:28	06:13:37	17:56:01
14	2014-10-30 07:22:52	06:28:41	17:33:04
3	2014-08-27 08:01:34	2014-08-27 05:49:49	2014-08-27 18:47:46
3	2014-09-10 09:18:50	05:57:39	18:30:53
3	2014-09-14 06:35:58	05:59:51	18:25:51
3	2014-09-16 15:29:32	06:00:57	18:23:20
3	2014-09-18 05:57:18	06:02:03	18:20:48
3	2014-09-21 06:26:46	06:03:43	18:17:00
3	2014-09-21 06:33:50	06:03:43	18:17:00
3	2014-09-21 06:35:02	06:03:43	18:17:00
3	2014-09-21 16:37:48	06:03:43	18:17:00
3	2014-09-22 05:55:02	06:04:16	18:15:44
3	2014-09-23 13:06:20	06:04:50	18:14:28
3	2014-09-29 06:28:14	06:08:15	18:06:57
3	2014-09-29 06:29:42	06:08:15	18:06:57
3	2014-10-01 17:37:32	06:09:25	18:04:29
3	2014-10-02 14:28:32	06:10:00	18:03:15
3	2014-10-06 13:18:14	06:12:24	17:58:24
3	2014-10-07 07:36:16	06:13:00	17:57:12
3	2014-10-20 09:13:50	06:21:26	17:42:38
3	2014-10-26 10:32:56	06:25:42	17:36:41
3	2014-10-27 11:02:58	06:26:26	17:35:45
3	2014-11-04 14:08:48	06:32:32	17:28:59
16	2014-09-15 09:40:40	06:00:24	18:24:36
16	2014-09-22 11:30:54	06:04:16	18:15:44
16	2014-10-25 14:46:58	06:24:58	17:37:38
16	2014-10-25 14:51:42	06:24:58	17:37:38
16	2014-11-11 11:31:38	06:38:09	17:24:12
17	2014-11-09 11:38:40	06:36:32	17:25:27
19	2014-09-14 12:39:06	05:59:51	18:25:51
20	2014-09-05 13:18:50	2014-09-05 05:54:53	2014-09-05 18:37:04
20	2014-09-05 13:19:40	2014-09-05 05:54:53	2014-09-05 18:37:04
20	2014-09-05 15:56:38	2014-09-05 05:54:53	2014-09-05 18:37:04
20	2014-10-15 07:21:16	06:18:04	17:48:00
20	2014-10-15 13:35:02	06:18:04	17:48:00
20	2014-10-16 11:35:14	06:18:43	17:46:54
21	2014-09-12 10:20:24	05:58:45	18:28:22
21	2014-09-13 15:56:06	05:59:18	18:27:07
21	2014-09-16 06:55:38	06:00:57	18:23:20
21	2014-09-20 08:53:18	06:03:09	18:18:16
21	2014-09-20 12:06:52	06:03:09	18:18:16
21	2014-09-21 06:34:00	06:03:43	18:17:00
21	2014-09-21 08:58:04	06:03:43	18:17:00
21	2014-09-22 14:53:38	06:04:16	18:15:44
21	2014-09-23 07:58:50	06:04:50	18:14:28
21	2014-10-01 17:35:16	06:09:25	18:04:29
21	2014-10-02 06:08:26	06:10:00	18:03:15
21	2014-10-16 06:18:10	06:18:43	17:46:54
21	2014-10-16 06:27:52	06:18:43	17:46:54
21	2014-10-17 17:24:40	06:19:23	17:45:48
21	2014-10-23 08:59:46	06:23:32	17:39:35
21	2014-10-24 07:28:04	06:24:15	17:38:36
21	2014-10-25 08:16:42	06:24:58	17:37:38
21	2014-11-04 08:13:48	06:32:32	17:28:59
21	2014-11-19 11:21:42	06:44:49	17:20:12
21	2014-11-27 16:40:06	06:51:30	17:17:58
21	2014-11-27 16:56:08	06:51:30	17:17:58
21	2014-12-03 08:32:36	06:56:21	17:17:28
21	2014-12-03 10:02:00	06:56:21	17:17:28
21	2014-12-03 10:03:08	06:56:21	17:17:28
21	2014-12-03 10:07:06	06:56:21	17:17:28
21	2014-12-03 10:07:54	06:56:21	17:17:28
21	2014-12-14 16:09:06	07:04:19	17:19:12
22	2014-09-10 09:19:14	05:57:39	18:30:53
22	2014-09-25 13:43:32	06:05:58	18:11:57
22	2014-10-08 16:16:18	06:13:37	17:56:01
22	2014-10-29 09:11:10	06:27:55	17:33:57
22	2014-11-19 13:29:12	06:44:49	17:20:12
22	2014-12-03 11:47:42	06:56:21	17:17:28
24	2014-09-09 11:27:32	2014-09-09 05:57:06	2014-09-09 18:32:08
24	2014-11-29 12:54:28	06:53:09	17:17:41
26	2014-11-15 14:48:04	06:41:28	17:21:59
26	2014-11-28 08:12:50	06:52:20	17:17:48
26	2014-12-09 14:16:22	07:00:53	17:18:00
27	2014-10-09 08:50:50	06:14:14	17:54:50
27	2014-10-09 09:05:24	06:14:14	17:54:50
28	2014-10-02 11:44:28	06:10:00	18:03:15
28	2014-10-07 12:08:16	06:13:00	17:57:12
29	2014-09-13 09:23:54	05:59:18	18:27:07
29	2014-09-14 08:01:46	05:59:51	18:25:51
29	2014-09-26 07:31:24	06:06:32	18:10:42
29	2014-10-31 16:56:44	06:29:26	17:32:13
29	2014-11-13 06:43:08	06:39:48	17:23:02
29	2014-12-15 13:28:20	07:04:57	17:19:31
30	2014-09-10 14:12:08	05:57:39	18:30:53
30	2014-09-25 17:29:26	06:05:58	18:11:57
30	2014-09-29 10:55:24	06:08:15	18:06:57
30	2014-10-02 08:30:58	06:10:00	18:03:15
30	2014-11-05 07:09:20	06:33:19	17:28:14
30	2014-11-05 07:09:28	06:33:19	17:28:14
30	2014-11-05 07:09:36	06:33:19	17:28:14
30	2014-11-05 07:09:48	06:33:19	17:28:14
30	2014-11-05 07:11:02	06:33:19	17:28:14
30	2014-11-05 07:11:14	06:33:19	17:28:14
30	2014-11-05 07:11:26	06:33:19	17:28:14
30	2014-11-05 07:11:36	06:33:19	17:28:14
30	2014-11-05 07:11:50	06:33:19	17:28:14
30	2014-11-05 07:12:02	06:33:19	17:28:14
30	2014-11-05 07:12:14	06:33:19	17:28:14
30	2014-11-05 07:12:22	06:33:19	17:28:14
30	2014-11-05 07:12:36	06:33:19	17:28:14
30	2014-11-05 07:13:18	06:33:19	17:28:14
30	2014-11-05 07:13:28	06:33:19	17:28:14
30	2014-11-05 07:13:50	06:33:19	17:28:14
30	2014-11-05 07:14:22	06:33:19	17:28:14
30	2014-11-05 14:53:48	06:33:19	17:28:14
30	2014-11-05 14:54:12	06:33:19	17:28:14
30	2014-11-17 09:29:52	06:43:08	17:21:03
30	2014-11-17 09:30:00	06:43:08	17:21:03
30	2014-11-17 09:34:00	06:43:08	17:21:03
30	2014-12-09 12:24:32	07:00:53	17:18:00
30	2014-12-09 12:25:08	07:00:53	17:18:00
30	2014-12-09 12:25:44	07:00:53	17:18:00
30	2014-12-09 12:26:20	07:00:53	17:18:00
30	2014-12-09 12:28:22	07:00:53	17:18:00
30	2014-12-09 12:29:16	07:00:53	17:18:00
30	2014-12-09 12:34:32	07:00:53	17:18:00

## Sheet: description
camera	ID of the cameras
day_time	Day and time that Japanese macaque(s) was (were) filmed
sunrise	Time of the sunrise of that day
sunset	Time of the sunset of that day
