# Supplementary material for: Activity of wild Japanese macaques in Yakushima revealed by camera trapping: Patterns with respect to season, daily period and rainfall
Source: PLoS One. 2018 Jan 2;13(1):e0190631. doi: 10.1371/journal.pone.0190631 (PMC5749816; doi:10.1371/journal.pone.0190631)
Supplement: S3 File — Data on the rainfall during the study period. (XLSX) [file pone.0190631.s003.xlsx]

## Sheet: camera1-30
day_time	rain	camera	species_30min
2015-07-05 13:40:00	1.5	16	0
2015-07-05 13:10:00	0	16	0
2015-07-05 12:40:00	0	16	0
2015-07-05 12:10:00	0	16	0
2015-07-05 12:10:00	0	8	0
2015-07-05 11:40:00	0	16	0
2015-07-05 11:40:00	0	8	0
2015-07-05 11:20:00	0	21	0
2015-07-05 11:20:00	0	1	0
2015-07-05 11:10:00	0	16	0
2015-07-05 11:10:00	0	8	0
2015-07-05 10:50:00	0	22	0
2015-07-05 10:50:00	0	21	0
2015-07-05 10:50:00	0	1	0
2015-07-05 10:40:00	0	16	0
2015-07-05 10:40:00	0	8	0
2015-07-05 10:20:00	0	22	0
2015-07-05 10:20:00	0	21	0
2015-07-05 10:20:00	0	1	0
2015-07-05 10:10:00	0	9	0
2015-07-05 10:10:00	0	16	0
2015-07-05 10:10:00	0	8	0
2015-07-05 09:50:00	0	22	0
2015-07-05 09:50:00	0	21	0
2015-07-05 09:50:00	0	1	0
2015-07-05 09:40:00	0.5	9	0
2015-07-05 09:40:00	0.5	16	0
2015-07-05 09:40:00	0.5	8	0
2015-07-05 09:20:00	0	22	0
2015-07-05 09:20:00	0	1	0
2015-07-05 09:10:56	0	21	1
2015-07-05 09:10:00	0.5	9	0
2015-07-05 09:10:00	0.5	16	0
2015-07-05 09:10:00	0.5	8	0
2015-07-05 08:50:00	0	22	0
2015-07-05 08:50:00	0	21	0
2015-07-05 08:50:00	0	1	0
2015-07-05 08:40:00	0	9	0
2015-07-05 08:40:00	0	16	0
2015-07-05 08:40:00	0	8	0
2015-07-05 08:20:00	0.5	22	0
2015-07-05 08:20:00	0.5	21	0
2015-07-05 08:20:00	0.5	1	0
2015-07-05 08:10:00	0.5	9	0
2015-07-05 08:10:00	0.5	16	0
2015-07-05 08:10:00	0.5	8	0
2015-07-05 07:50:00	1	22	0
2015-07-05 07:50:00	1	21	0
2015-07-05 07:50:00	1	1	0
2015-07-05 07:40:00	4.5	9	0
2015-07-05 07:40:00	4.5	16	0
2015-07-05 07:40:00	4.5	8	0
2015-07-05 07:20:00	0	22	0
2015-07-05 07:20:00	0	21	0
2015-07-05 07:20:00	0	1	0
2015-07-05 07:10:00	0	9	0
2015-07-05 07:10:00	0	16	0
2015-07-05 07:10:00	0	8	0
2015-07-05 06:50:00	0	22	0
2015-07-05 06:50:00	0	21	0
2015-07-05 06:50:00	0	1	0
2015-07-05 06:40:00	0	9	0
2015-07-05 06:40:00	0	16	0
2015-07-05 06:40:00	0	8	0
2015-07-05 06:20:00	0	22	0
2015-07-05 06:20:00	0	21	0
2015-07-05 06:20:00	0	1	0
2015-07-05 06:10:00	0	9	0
2015-07-05 06:10:00	0	16	0
2015-07-05 06:10:00	0	8	0
2015-07-05 05:50:00	0	22	0
2015-07-05 05:50:00	0	21	0
2015-07-05 05:50:00	0	1	0
2015-07-05 05:40:00	0	9	0
2015-07-05 05:40:00	0	16	0
2015-07-05 05:40:00	0	8	0
2015-07-05 05:20:00	0.5	22	0
2015-07-05 05:20:00	0.5	21	0
2015-07-05 05:20:00	0.5	1	0
2015-07-04 19:20:00	0	22	0
2015-07-04 19:20:00	0	21	0
2015-07-04 19:20:00	0	1	0
2015-07-04 19:10:00	0	9	0
2015-07-04 19:10:00	0	16	0
2015-07-04 19:10:00	0	8	0
2015-07-04 18:50:00	0	22	0
2015-07-04 18:50:00	0	21	0
2015-07-04 18:50:00	0	1	0
2015-07-04 18:40:00	0	9	0
2015-07-04 18:40:00	0	16	0
2015-07-04 18:40:00	0	8	0
2015-07-04 18:20:00	0	22	0
2015-07-04 18:20:00	0	21	0
2015-07-04 18:20:00	0	1	0
2015-07-04 18:10:00	0.5	9	0
2015-07-04 18:10:00	0.5	16	0
2015-07-04 18:10:00	0.5	8	0
2015-07-04 17:50:00	0.5	22	0
2015-07-04 17:50:00	0.5	21	0
2015-07-04 17:50:00	0.5	1	0
2015-07-04 17:40:00	0	9	0
2015-07-04 17:40:00	0	16	0
2015-07-04 17:40:00	0	8	0
2015-07-04 17:20:00	0	22	0
2015-07-04 17:20:00	0	21	0
2015-07-04 17:20:00	0	1	0
2015-07-04 17:10:00	0	9	0
2015-07-04 17:10:00	0	16	0
2015-07-04 17:10:00	0	8	0
2015-07-04 16:50:00	0	22	0
2015-07-04 16:50:00	0	21	0
2015-07-04 16:50:00	0	1	0
2015-07-04 16:40:00	0	9	0
2015-07-04 16:40:00	0	16	0
2015-07-04 16:40:00	0	8	0
2015-07-04 16:20:00	0	22	0
2015-07-04 16:20:00	0	21	0
2015-07-04 16:20:00	0	1	0
2015-07-04 16:10:00	0.5	9	0
2015-07-04 16:10:00	0.5	16	0
2015-07-04 16:10:00	0.5	8	0
2015-07-04 15:50:00	0.5	22	0
2015-07-04 15:50:00	0.5	21	0
2015-07-04 15:48:04	0.5	1	0
2015-07-04 15:40:00	0	9	0
2015-07-04 15:40:00	0	16	0
2015-07-04 15:40:00	0	8	0
2015-07-04 15:20:00	0	22	0
2015-07-04 15:20:00	0	21	0
2015-07-04 15:20:00	0	1	0
2015-07-04 15:10:00	0	9	0
2015-07-04 15:10:00	0	16	0
2015-07-04 15:10:00	0	8	0
2015-07-04 14:50:00	1	22	0
2015-07-04 14:50:00	1	21	0
2015-07-04 14:50:00	1	1	0
2015-07-04 14:40:00	2.5	9	0
2015-07-04 14:40:00	2.5	16	0
2015-07-04 14:40:00	2.5	8	0
2015-07-04 14:20:00	0.5	22	0
2015-07-04 14:20:00	0.5	21	0
2015-07-04 14:20:00	0.5	1	0
2015-07-04 14:10:00	0.5	9	0
2015-07-04 14:10:00	0.5	16	0
2015-07-04 14:10:00	0.5	8	0
2015-07-04 13:50:00	0	22	0
2015-07-04 13:50:00	0	21	0
2015-07-04 13:50:00	0	1	0
2015-07-04 13:40:00	0.5	9	0
2015-07-04 13:40:00	0.5	16	0
2015-07-04 13:40:00	0.5	8	0
2015-07-04 13:20:00	1.5	22	0
2015-07-04 13:20:00	1.5	21	0
2015-07-04 13:20:00	1.5	1	0
2015-07-04 13:10:00	1	9	0
2015-07-04 13:10:00	1	16	0
2015-07-04 13:10:00	1	8	0
2015-07-04 12:50:00	2.5	22	0
2015-07-04 12:50:00	2.5	21	0
2015-07-04 12:50:00	2.5	1	0
2015-07-04 12:40:00	6.5	9	0
2015-07-04 12:40:00	6.5	16	0
2015-07-04 12:40:00	6.5	8	0
2015-07-04 12:20:00	12	22	0
2015-07-04 12:20:00	12	21	0
2015-07-04 12:20:00	12	1	0
2015-07-04 12:10:00	7	9	0
2015-07-04 12:10:00	7	16	0
2015-07-04 12:10:00	7	8	0
2015-07-04 11:50:00	2.5	22	0
2015-07-04 11:50:00	2.5	21	0
2015-07-04 11:50:00	2.5	1	0
2015-07-04 11:40:00	2.5	9	0
2015-07-04 11:40:00	2.5	16	0
2015-07-04 11:40:00	2.5	8	0
2015-07-04 11:20:00	2.5	22	0
2015-07-04 11:20:00	2.5	21	0
2015-07-04 11:20:00	2.5	1	0
2015-07-04 11:10:00	2.5	9	0
2015-07-04 11:10:00	2.5	16	0
2015-07-04 11:10:00	2.5	8	0
2015-07-04 10:50:00	2	22	0
2015-07-04 10:50:00	2	21	0
2015-07-04 10:50:00	2	1	0
2015-07-04 10:40:00	2	9	0
2015-07-04 10:40:00	2	16	0
2015-07-04 10:40:00	2	8	0
2015-07-04 10:20:00	2	22	0
2015-07-04 10:20:00	2	21	0
2015-07-04 10:20:00	2	1	0
2015-07-04 10:10:00	1.5	9	0
2015-07-04 10:10:00	1.5	16	0
2015-07-04 10:10:00	1.5	8	0
2015-07-04 09:50:00	2	22	0
2015-07-04 09:50:00	2	21	0
2015-07-04 09:50:00	2	1	0
2015-07-04 09:40:00	2.5	9	0
2015-07-04 09:40:00	2.5	16	0
2015-07-04 09:40:00	2.5	8	0
2015-07-04 09:20:00	1	22	0
2015-07-04 09:20:00	1	21	0
2015-07-04 09:20:00	1	1	0
2015-07-04 09:10:00	1	9	0
2015-07-04 09:10:00	1	16	0
2015-07-04 09:10:00	1	8	0
2015-07-04 08:50:00	1.5	22	0
2015-07-04 08:50:00	1.5	21	0
2015-07-04 08:50:00	1.5	1	0
2015-07-04 08:40:00	0.5	9	0
2015-07-04 08:40:00	0.5	16	0
2015-07-04 08:40:00	0.5	8	0
2015-07-04 08:20:00	1	22	0
2015-07-04 08:20:00	1	21	0
2015-07-04 08:20:00	1	1	0
2015-07-04 08:10:00	0	9	0
2015-07-04 08:10:00	0	16	0
2015-07-04 08:10:00	0	8	0
2015-07-04 07:50:00	0	22	0
2015-07-04 07:50:00	0	21	0
2015-07-04 07:50:00	0	1	0
2015-07-04 07:40:00	0.5	9	0
2015-07-04 07:40:00	0.5	16	0
2015-07-04 07:40:00	0.5	8	0
2015-07-04 07:20:00	0	22	0
2015-07-04 07:20:00	0	21	0
2015-07-04 07:20:00	0	1	0
2015-07-04 07:10:00	0.5	9	0
2015-07-04 07:10:00	0.5	16	0
2015-07-04 07:10:00	0.5	8	0
2015-07-04 06:50:00	0.5	22	0
2015-07-04 06:50:00	0.5	21	0
2015-07-04 06:50:00	0.5	1	0
2015-07-04 06:40:00	3.5	9	0
2015-07-04 06:40:00	3.5	16	0
2015-07-04 06:40:00	3.5	8	0
2015-07-04 06:20:00	0.5	22	0
2015-07-04 06:20:00	0.5	21	0
2015-07-04 06:20:00	0.5	1	0
2015-07-04 06:10:00	0.5	9	0
2015-07-04 06:10:00	0.5	16	0
2015-07-04 06:10:00	0.5	8	0
2015-07-04 05:50:00	1	22	0
2015-07-04 05:50:00	1	21	0
2015-07-04 05:50:00	1	1	0
2015-07-04 05:40:00	0.5	9	0
2015-07-04 05:40:00	0.5	16	0
2015-07-04 05:40:00	0.5	8	0
2015-07-04 05:20:00	0	22	0
2015-07-04 05:20:00	0	21	0
2015-07-04 05:20:00	0	1	0
2015-07-03 19:20:00	0.5	22	0
2015-07-03 19:20:00	0.5	21	0
2015-07-03 19:20:00	0.5	1	0
2015-07-03 19:10:00	0	9	0
2015-07-03 19:10:00	0	16	0
2015-07-03 19:10:00	0	8	0
2015-07-03 18:50:00	0	22	0
2015-07-03 18:50:00	0	21	0
2015-07-03 18:50:00	0	1	0
2015-07-03 18:40:00	0	9	0
2015-07-03 18:40:00	0	16	0
2015-07-03 18:40:00	0	8	0
2015-07-03 18:20:00	1	22	0
2015-07-03 18:20:00	1	21	0
2015-07-03 18:20:00	1	1	0
2015-07-03 18:10:00	1	9	0
2015-07-03 18:10:00	1	16	0
2015-07-03 18:10:00	1	8	0
2015-07-03 17:50:00	2.5	22	0
2015-07-03 17:50:00	2.5	21	0
2015-07-03 17:50:00	2.5	1	0
2015-07-03 17:40:00	2.5	9	0
2015-07-03 17:40:00	2.5	16	0
2015-07-03 17:40:00	2.5	8	0
2015-07-03 17:20:00	1.5	22	0
2015-07-03 17:20:00	1.5	21	0
2015-07-03 17:20:00	1.5	1	0
2015-07-03 17:10:00	1	9	0
2015-07-03 17:10:00	1	16	0
2015-07-03 17:10:00	1	8	0
2015-07-03 16:50:00	0.5	22	0
2015-07-03 16:50:00	0.5	21	0
2015-07-03 16:50:00	0.5	1	0
2015-07-03 16:40:00	1.5	9	0
2015-07-03 16:40:00	1.5	16	0
2015-07-03 16:40:00	1.5	8	0
2015-07-03 16:20:00	1	22	0
2015-07-03 16:20:00	1	21	0
2015-07-03 16:20:00	1	1	0
2015-07-03 16:10:00	0.5	24	0
2015-07-03 16:10:00	0.5	9	0
2015-07-03 16:10:00	0.5	16	0
2015-07-03 16:10:00	0.5	8	0
2015-07-03 16:00:00	0.5	23	0
2015-07-03 16:00:00	0.5	18	0
2015-07-03 15:50:00	0.5	19	0
2015-07-03 15:50:00	0.5	22	0
2015-07-03 15:50:00	0.5	21	0
2015-07-03 15:50:00	0.5	1	0
2015-07-03 15:40:00	2	24	0
2015-07-03 15:40:00	2	9	0
2015-07-03 15:40:00	2	16	0
2015-07-03 15:40:00	2	8	0
2015-07-03 15:30:00	5	23	0
2015-07-03 15:30:00	5	18	0
2015-07-03 15:20:00	1.5	19	0
2015-07-03 15:20:00	1.5	22	0
2015-07-03 15:20:00	1.5	21	0
2015-07-03 15:20:00	1.5	1	0
2015-07-03 15:10:00	0.5	24	0
2015-07-03 15:10:00	0.5	9	0
2015-07-03 15:10:00	0.5	16	0
2015-07-03 15:10:00	0.5	8	0
2015-07-03 15:00:00	0	23	0
2015-07-03 15:00:00	0	18	0
2015-07-03 15:00:00	0	26	0
2015-07-03 14:50:00	0	19	0
2015-07-03 14:50:00	0	22	0
2015-07-03 14:50:00	0	21	0
2015-07-03 14:50:00	0	1	0
2015-07-03 14:40:00	0.5	24	0
2015-07-03 14:40:00	0.5	9	0
2015-07-03 14:40:00	0.5	16	0
2015-07-03 14:40:00	0.5	8	0
2015-07-03 14:30:00	0.5	23	0
2015-07-03 14:30:00	0.5	18	0
2015-07-03 14:30:00	0.5	26	0
2015-07-03 14:20:00	0	19	0
2015-07-03 14:20:00	0	22	0
2015-07-03 14:20:00	0	21	0
2015-07-03 14:20:00	0	1	0
2015-07-03 14:10:00	0.5	24	0
2015-07-03 14:10:00	0.5	9	0
2015-07-03 14:10:00	0.5	16	0
2015-07-03 14:10:00	0.5	8	0
2015-07-03 14:00:00	0	23	0
2015-07-03 14:00:00	0	18	0
2015-07-03 14:00:00	0	26	0
2015-07-03 14:00:00	0	14	0
2015-07-03 13:50:00	0	19	0
2015-07-03 13:50:00	0	22	0
2015-07-03 13:50:00	0	21	0
2015-07-03 13:50:00	0	10	0
2015-07-03 13:50:00	0	1	0
2015-07-03 13:40:00	0	24	0
2015-07-03 13:40:00	0	9	0
2015-07-03 13:40:00	0	16	0
2015-07-03 13:40:00	0	8	0
2015-07-03 13:30:00	0.5	23	0
2015-07-03 13:30:00	0.5	18	0
2015-07-03 13:30:00	0.5	26	0
2015-07-03 13:30:00	0.5	14	0
2015-07-03 13:20:00	0	19	0
2015-07-03 13:20:00	0	22	0
2015-07-03 13:20:00	0	21	0
2015-07-03 13:20:00	0	10	0
2015-07-03 13:20:00	0	1	0
2015-07-03 13:10:00	0	24	0
2015-07-03 13:10:00	0	9	0
2015-07-03 13:10:00	0	16	0
2015-07-03 13:10:00	0	8	0
2015-07-03 13:10:00	0	11	0
2015-07-03 13:00:00	0	23	0
2015-07-03 13:00:00	0	18	0
2015-07-03 13:00:00	0	26	0
2015-07-03 13:00:00	0	14	0
2015-07-03 13:00:00	0	13	0
2015-07-03 12:50:00	0	19	0
2015-07-03 12:50:00	0	22	0
2015-07-03 12:50:00	0	21	0
2015-07-03 12:50:00	0	10	0
2015-07-03 12:50:00	0	1	0
2015-07-03 12:40:00	0	24	0
2015-07-03 12:40:00	0	9	0
2015-07-03 12:40:00	0	16	0
2015-07-03 12:40:00	0	8	0
2015-07-03 12:40:00	0	11	0
2015-07-03 12:30:00	0	23	0
2015-07-03 12:30:00	0	18	0
2015-07-03 12:30:00	0	26	0
2015-07-03 12:30:00	0	14	0
2015-07-03 12:30:00	0	13	0
2015-07-03 12:20:00	0	19	0
2015-07-03 12:20:00	0	22	0
2015-07-03 12:20:00	0	21	0
2015-07-03 12:20:00	0	10	0
2015-07-03 12:20:00	0	1	0
2015-07-03 12:10:00	0.5	24	0
2015-07-03 12:10:00	0.5	9	0
2015-07-03 12:10:00	0.5	16	0
2015-07-03 12:10:00	0.5	8	0
2015-07-03 12:10:00	0.5	11	0
2015-07-03 12:00:00	0.5	23	0
2015-07-03 12:00:00	0.5	18	0
2015-07-03 12:00:00	0.5	26	0
2015-07-03 12:00:00	0.5	14	0
2015-07-03 12:00:00	0.5	13	0
2015-07-03 11:50:00	0	19	0
2015-07-03 11:50:00	0	22	0
2015-07-03 11:50:00	0	21	0
2015-07-03 11:50:00	0	10	0
2015-07-03 11:50:00	0	1	0
2015-07-03 11:40:00	0	24	0
2015-07-03 11:40:00	0	9	0
2015-07-03 11:40:00	0	16	0
2015-07-03 11:40:00	0	8	0
2015-07-03 11:40:00	0	11	0
2015-07-03 11:40:00	0	12	0
2015-07-03 11:30:00	0.5	23	0
2015-07-03 11:30:00	0.5	18	0
2015-07-03 11:30:00	0.5	26	0
2015-07-03 11:30:00	0.5	14	0
2015-07-03 11:30:00	0.5	13	0
2015-07-03 11:20:00	0.5	19	0
2015-07-03 11:20:00	0.5	22	0
2015-07-03 11:20:00	0.5	21	0
2015-07-03 11:20:00	0.5	10	0
2015-07-03 11:20:00	0.5	1	0
2015-07-03 11:10:00	1	24	0
2015-07-03 11:10:00	1	9	0
2015-07-03 11:10:00	1	16	0
2015-07-03 11:10:00	1	8	0
2015-07-03 11:10:00	1	11	0
2015-07-03 11:10:00	1	12	0
2015-07-03 11:00:00	1	23	0
2015-07-03 11:00:00	1	18	0
2015-07-03 11:00:00	1	26	0
2015-07-03 11:00:00	1	14	0
2015-07-03 11:00:00	1	13	0
2015-07-03 10:50:00	1.5	19	0
2015-07-03 10:50:00	1.5	22	0
2015-07-03 10:50:00	1.5	21	0
2015-07-03 10:50:00	1.5	10	0
2015-07-03 10:50:00	1.5	1	0
2015-07-03 10:50:00	1.5	4	0
2015-07-03 10:40:00	1.5	24	0
2015-07-03 10:40:00	1.5	9	0
2015-07-03 10:40:00	1.5	16	0
2015-07-03 10:40:00	1.5	8	0
2015-07-03 10:40:00	1.5	11	0
2015-07-03 10:40:00	1.5	12	0
2015-07-03 10:30:00	0.5	23	0
2015-07-03 10:30:00	0.5	18	0
2015-07-03 10:30:00	0.5	26	0
2015-07-03 10:30:00	0.5	14	0
2015-07-03 10:30:00	0.5	13	0
2015-07-03 10:20:00	0	19	0
2015-07-03 10:20:00	0	22	0
2015-07-03 10:20:00	0	21	0
2015-07-03 10:20:00	0	10	0
2015-07-03 10:20:00	0	1	0
2015-07-03 10:20:00	0	4	0
2015-07-03 10:10:00	0.5	24	0
2015-07-03 10:10:00	0.5	9	0
2015-07-03 10:10:00	0.5	16	0
2015-07-03 10:10:00	0.5	8	0
2015-07-03 10:10:00	0.5	11	0
2015-07-03 10:10:00	0.5	12	0
2015-07-03 10:00:00	0	23	0
2015-07-03 10:00:00	0	18	0
2015-07-03 10:00:00	0	26	0
2015-07-03 10:00:00	0	14	0
2015-07-03 10:00:00	0	13	0
2015-07-03 09:50:00	0	19	0
2015-07-03 09:50:00	0	22	0
2015-07-03 09:50:00	0	21	0
2015-07-03 09:50:00	0	10	0
2015-07-03 09:50:00	0	1	0
2015-07-03 09:50:00	0	4	0
2015-07-03 09:40:00	0	24	0
2015-07-03 09:40:00	0	9	0
2015-07-03 09:40:00	0	16	0
2015-07-03 09:40:00	0	8	0
2015-07-03 09:40:00	0	11	0
2015-07-03 09:40:00	0	12	0
2015-07-03 09:30:00	0	23	0
2015-07-03 09:30:00	0	18	0
2015-07-03 09:30:00	0	26	0
2015-07-03 09:30:00	0	14	0
2015-07-03 09:30:00	0	13	0
2015-07-03 09:20:00	0	19	0
2015-07-03 09:20:00	0	22	0
2015-07-03 09:20:00	0	21	0
2015-07-03 09:20:00	0	10	0
2015-07-03 09:20:00	0	1	0
2015-07-03 09:20:00	0	4	0
2015-07-03 09:10:00	0	24	0
2015-07-03 09:10:00	0	9	0
2015-07-03 09:10:00	0	16	0
2015-07-03 09:10:00	0	8	0
2015-07-03 09:10:00	0	11	0
2015-07-03 09:10:00	0	12	0
2015-07-03 09:00:00	0	23	0
2015-07-03 09:00:00	0	18	0
2015-07-03 09:00:00	0	26	0
2015-07-03 09:00:00	0	14	0
2015-07-03 09:00:00	0	13	0
2015-07-03 08:50:00	0	19	0
2015-07-03 08:50:00	0	22	0
2015-07-03 08:50:00	0	21	0
2015-07-03 08:50:00	0	10	0
2015-07-03 08:50:00	0	1	0
2015-07-03 08:50:00	0	4	0
2015-07-03 08:40:00	0	24	0
2015-07-03 08:40:00	0	9	0
2015-07-03 08:40:00	0	16	0
2015-07-03 08:40:00	0	8	0
2015-07-03 08:40:00	0	11	0
2015-07-03 08:40:00	0	12	0
2015-07-03 08:30:00	0.5	23	0
2015-07-03 08:30:00	0.5	18	0
2015-07-03 08:30:00	0.5	26	0
2015-07-03 08:30:00	0.5	14	0
2015-07-03 08:30:00	0.5	13	0
2015-07-03 08:20:00	0.5	19	0
2015-07-03 08:20:00	0.5	22	0
2015-07-03 08:20:00	0.5	21	0
2015-07-03 08:20:00	0.5	10	0
2015-07-03 08:20:00	0.5	1	0
2015-07-03 08:20:00	0.5	4	0
2015-07-03 08:10:00	0	24	0
2015-07-03 08:10:00	0	9	0
2015-07-03 08:10:00	0	16	0
2015-07-03 08:10:00	0	8	0
2015-07-03 08:10:00	0	11	0
2015-07-03 08:10:00	0	12	0
2015-07-03 08:00:00	0	23	0
2015-07-03 08:00:00	0	18	0
2015-07-03 08:00:00	0	26	0
2015-07-03 08:00:00	0	14	0
2015-07-03 08:00:00	0	13	0
2015-07-03 07:50:00	0	19	0
2015-07-03 07:50:00	0	22	0
2015-07-03 07:50:00	0	21	0
2015-07-03 07:50:00	0	10	0
2015-07-03 07:50:00	0	1	0
2015-07-03 07:50:00	0	4	0
2015-07-03 07:40:00	0	24	0
2015-07-03 07:40:00	0	9	0
2015-07-03 07:40:00	0	16	0
2015-07-03 07:40:00	0	8	0
2015-07-03 07:40:00	0	11	0
2015-07-03 07:40:00	0	12	0
2015-07-03 07:30:00	0	23	0
2015-07-03 07:30:00	0	18	0
2015-07-03 07:30:00	0	26	0
2015-07-03 07:30:00	0	14	0
2015-07-03 07:30:00	0	13	0
2015-07-03 07:20:00	0.5	19	0
2015-07-03 07:20:00	0.5	22	0
2015-07-03 07:20:00	0.5	21	0
2015-07-03 07:20:00	0.5	10	0
2015-07-03 07:20:00	0.5	1	0
2015-07-03 07:20:00	0.5	4	0
2015-07-03 07:10:00	0.5	24	0
2015-07-03 07:10:00	0.5	9	0
2015-07-03 07:10:00	0.5	16	0
2015-07-03 07:10:00	0.5	8	0
2015-07-03 07:10:00	0.5	11	0
2015-07-03 07:10:00	0.5	12	0
2015-07-03 07:00:00	2	23	0
2015-07-03 07:00:00	2	18	0
2015-07-03 07:00:00	2	26	0
2015-07-03 07:00:00	2	14	0
2015-07-03 07:00:00	2	13	0
2015-07-03 06:50:00	2	19	0
2015-07-03 06:50:00	2	22	0
2015-07-03 06:50:00	2	21	0
2015-07-03 06:50:00	2	10	0
2015-07-03 06:50:00	2	1	0
2015-07-03 06:50:00	2	4	0
2015-07-03 06:40:00	4	24	0
2015-07-03 06:40:00	4	9	0
2015-07-03 06:40:00	4	16	0
2015-07-03 06:40:00	4	8	0
2015-07-03 06:40:00	4	11	0
2015-07-03 06:40:00	4	12	0
2015-07-03 06:30:00	9.5	23	0
2015-07-03 06:30:00	9.5	18	0
2015-07-03 06:30:00	9.5	26	0
2015-07-03 06:30:00	9.5	14	0
2015-07-03 06:30:00	9.5	13	0
2015-07-03 06:20:00	16	19	0
2015-07-03 06:20:00	16	22	0
2015-07-03 06:20:00	16	21	0
2015-07-03 06:20:00	16	10	0
2015-07-03 06:20:00	16	1	0
2015-07-03 06:20:00	16	4	0
2015-07-03 06:10:00	1.5	24	0
2015-07-03 06:10:00	1.5	9	0
2015-07-03 06:10:00	1.5	16	0
2015-07-03 06:10:00	1.5	8	0
2015-07-03 06:10:00	1.5	11	0
2015-07-03 06:10:00	1.5	12	0
2015-07-03 06:00:00	0	23	0
2015-07-03 06:00:00	0	18	0
2015-07-03 06:00:00	0	26	0
2015-07-03 06:00:00	0	14	0
2015-07-03 06:00:00	0	13	0
2015-07-03 05:50:00	1	19	0
2015-07-03 05:50:00	1	22	0
2015-07-03 05:50:00	1	21	0
2015-07-03 05:50:00	1	10	0
2015-07-03 05:50:00	1	1	0
2015-07-03 05:50:00	1	4	0
2015-07-03 05:40:00	0.5	24	0
2015-07-03 05:40:00	0.5	9	0
2015-07-03 05:40:00	0.5	16	0
2015-07-03 05:40:00	0.5	8	0
2015-07-03 05:40:00	0.5	11	0
2015-07-03 05:40:00	0.5	12	0
2015-07-03 05:30:00	2.5	23	0
2015-07-03 05:30:00	2.5	18	0
2015-07-03 05:30:00	2.5	26	0
2015-07-03 05:30:00	2.5	14	0
2015-07-03 05:30:00	2.5	13	0
2015-07-03 05:20:00	2	19	0
2015-07-03 05:20:00	2	22	0
2015-07-03 05:20:00	2	21	0
2015-07-03 05:20:00	2	10	0
2015-07-03 05:20:00	2	1	0
2015-07-03 05:20:00	2	4	0
2015-07-02 19:20:00	4	19	0
2015-07-02 19:20:00	4	22	0
2015-07-02 19:20:00	4	21	0
2015-07-02 19:20:00	4	10	0
2015-07-02 19:20:00	4	1	0
2015-07-02 19:20:00	4	4	0
2015-07-02 19:10:00	1.5	24	0
2015-07-02 19:10:00	1.5	9	0
2015-07-02 19:10:00	1.5	16	0
2015-07-02 19:10:00	1.5	8	0
2015-07-02 19:10:00	1.5	11	0
2015-07-02 19:10:00	1.5	12	0
2015-07-02 19:00:00	1	23	0
2015-07-02 19:00:00	1	18	0
2015-07-02 19:00:00	1	26	0
2015-07-02 19:00:00	1	14	0
2015-07-02 19:00:00	1	13	0
2015-07-02 18:50:00	2	19	0
2015-07-02 18:50:00	2	22	0
2015-07-02 18:50:00	2	21	0
2015-07-02 18:50:00	2	10	0
2015-07-02 18:50:00	2	1	0
2015-07-02 18:50:00	2	4	0
2015-07-02 18:40:00	2.5	24	0
2015-07-02 18:40:00	2.5	9	0
2015-07-02 18:40:00	2.5	16	0
2015-07-02 18:40:00	2.5	8	0
2015-07-02 18:40:00	2.5	11	0
2015-07-02 18:40:00	2.5	12	0
2015-07-02 18:30:00	4	23	0
2015-07-02 18:30:00	4	18	0
2015-07-02 18:30:00	4	26	0
2015-07-02 18:30:00	4	14	0
2015-07-02 18:30:00	4	13	0
2015-07-02 18:20:00	2	19	0
2015-07-02 18:20:00	2	22	0
2015-07-02 18:20:00	2	21	0
2015-07-02 18:20:00	2	10	0
2015-07-02 18:20:00	2	1	0
2015-07-02 18:20:00	2	4	0
2015-07-02 18:10:00	2	24	0
2015-07-02 18:10:00	2	9	0
2015-07-02 18:10:00	2	16	0
2015-07-02 18:10:00	2	8	0
2015-07-02 18:10:00	2	11	0
2015-07-02 18:10:00	2	12	0
2015-07-02 18:00:00	0.5	23	0
2015-07-02 18:00:00	0.5	18	0
2015-07-02 18:00:00	0.5	26	0
2015-07-02 18:00:00	0.5	14	0
2015-07-02 18:00:00	0.5	13	0
2015-07-02 17:50:00	0.5	19	0
2015-07-02 17:50:00	0.5	22	0
2015-07-02 17:50:00	0.5	21	0
2015-07-02 17:50:00	0.5	10	0
2015-07-02 17:50:00	0.5	1	0
2015-07-02 17:50:00	0.5	4	0
2015-07-02 17:40:00	0.5	24	0
2015-07-02 17:40:00	0.5	9	0
2015-07-02 17:40:00	0.5	16	0
2015-07-02 17:40:00	0.5	8	0
2015-07-02 17:40:00	0.5	11	0
2015-07-02 17:40:00	0.5	12	0
2015-07-02 17:30:00	0.5	23	0
2015-07-02 17:30:00	0.5	18	0
2015-07-02 17:30:00	0.5	26	0
2015-07-02 17:30:00	0.5	14	0
2015-07-02 17:30:00	0.5	13	0
2015-07-02 17:20:00	1	19	0
2015-07-02 17:20:00	1	22	0
2015-07-02 17:20:00	1	21	0
2015-07-02 17:20:00	1	10	0
2015-07-02 17:20:00	1	1	0
2015-07-02 17:20:00	1	4	0
2015-07-02 17:10:00	0.5	24	0
2015-07-02 17:10:00	0.5	9	0
2015-07-02 17:10:00	0.5	16	0
2015-07-02 17:10:00	0.5	8	0
2015-07-02 17:10:00	0.5	11	0
2015-07-02 17:10:00	0.5	12	0
2015-07-02 17:00:00	0.5	23	0
2015-07-02 17:00:00	0.5	18	0
2015-07-02 17:00:00	0.5	26	0
2015-07-02 17:00:00	0.5	14	0
2015-07-02 17:00:00	0.5	13	0
2015-07-02 16:50:00	1.5	19	0
2015-07-02 16:50:00	1.5	22	0
2015-07-02 16:50:00	1.5	21	0
2015-07-02 16:50:00	1.5	10	0
2015-07-02 16:50:00	1.5	1	0
2015-07-02 16:50:00	1.5	4	0
2015-07-02 16:40:00	1.5	24	0
2015-07-02 16:40:00	1.5	9	0
2015-07-02 16:40:00	1.5	16	0
2015-07-02 16:40:00	1.5	8	0
2015-07-02 16:40:00	1.5	11	0
2015-07-02 16:40:00	1.5	12	0
2015-07-02 16:30:00	1.5	23	0
2015-07-02 16:30:00	1.5	18	0
2015-07-02 16:30:00	1.5	26	0
2015-07-02 16:30:00	1.5	14	0
2015-07-02 16:30:00	1.5	13	0
2015-07-02 16:20:00	2	19	0
2015-07-02 16:20:00	2	22	0
2015-07-02 16:20:00	2	21	0
2015-07-02 16:20:00	2	10	0
2015-07-02 16:20:00	2	1	0
2015-07-02 16:20:00	2	4	0
2015-07-02 16:10:00	3.5	24	0
2015-07-02 16:10:00	3.5	9	0
2015-07-02 16:10:00	3.5	16	0
2015-07-02 16:10:00	3.5	8	0
2015-07-02 16:10:00	3.5	11	0
2015-07-02 16:10:00	3.5	12	0
2015-07-02 16:00:00	4.5	23	0
2015-07-02 16:00:00	4.5	18	0
2015-07-02 16:00:00	4.5	26	0
2015-07-02 16:00:00	4.5	14	0
2015-07-02 16:00:00	4.5	13	0
2015-07-02 15:50:00	1.5	19	0
2015-07-02 15:50:00	1.5	22	0
2015-07-02 15:50:00	1.5	21	0
2015-07-02 15:50:00	1.5	10	0
2015-07-02 15:50:00	1.5	1	0
2015-07-02 15:50:00	1.5	4	0
2015-07-02 15:40:00	0	24	0
2015-07-02 15:40:00	0	9	0
2015-07-02 15:40:00	0	16	0
2015-07-02 15:40:00	0	8	0
2015-07-02 15:40:00	0	11	0
2015-07-02 15:40:00	0	12	0
2015-07-02 15:30:00	0.5	23	0
2015-07-02 15:30:00	0.5	18	0
2015-07-02 15:30:00	0.5	26	0
2015-07-02 15:30:00	0.5	14	0
2015-07-02 15:30:00	0.5	13	0
2015-07-02 15:20:00	1	19	0
2015-07-02 15:20:00	1	22	0
2015-07-02 15:20:00	1	21	0
2015-07-02 15:20:00	1	10	0
2015-07-02 15:20:00	1	1	0
2015-07-02 15:20:00	1	4	0
2015-07-02 15:10:00	1.5	24	0
2015-07-02 15:10:00	1.5	9	0
2015-07-02 15:10:00	1.5	16	0
2015-07-02 15:10:00	1.5	8	0
2015-07-02 15:10:00	1.5	11	0
2015-07-02 15:10:00	1.5	12	0
2015-07-02 15:00:00	1.5	23	0
2015-07-02 15:00:00	1.5	18	0
2015-07-02 15:00:00	1.5	26	0
2015-07-02 15:00:00	1.5	14	0
2015-07-02 15:00:00	1.5	13	0
2015-07-02 14:50:00	1.5	19	0
2015-07-02 14:50:00	1.5	22	0
2015-07-02 14:50:00	1.5	21	0
2015-07-02 14:50:00	1.5	10	0
2015-07-02 14:50:00	1.5	1	0
2015-07-02 14:50:00	1.5	4	0
2015-07-02 14:40:00	1	24	0
2015-07-02 14:40:00	1	9	0
2015-07-02 14:40:00	1	16	0
2015-07-02 14:40:00	1	8	0
2015-07-02 14:40:00	1	11	0
2015-07-02 14:40:00	1	12	0
2015-07-02 14:30:00	1.5	23	0
2015-07-02 14:30:00	1.5	18	0
2015-07-02 14:30:00	1.5	26	0
2015-07-02 14:30:00	1.5	14	0
2015-07-02 14:30:00	1.5	13	0
2015-07-02 14:20:00	1.5	19	0
2015-07-02 14:20:00	1.5	22	0
2015-07-02 14:20:00	1.5	21	0
2015-07-02 14:20:00	1.5	10	0
2015-07-02 14:20:00	1.5	1	0
2015-07-02 14:20:00	1.5	4	0
2015-07-02 14:10:00	1	24	0
2015-07-02 14:10:00	1	9	0
2015-07-02 14:10:00	1	16	0
2015-07-02 14:10:00	1	8	0
2015-07-02 14:10:00	1	11	0
2015-07-02 14:10:00	1	12	0
2015-07-02 14:00:00	1	23	0
2015-07-02 14:00:00	1	18	0
2015-07-02 14:00:00	1	26	0
2015-07-02 14:00:00	1	14	0
2015-07-02 14:00:00	1	13	0
2015-07-02 13:50:00	1.5	19	0
2015-07-02 13:50:00	1.5	22	0
2015-07-02 13:50:00	1.5	21	0
2015-07-02 13:50:00	1.5	10	0
2015-07-02 13:50:00	1.5	1	0
2015-07-02 13:50:00	1.5	4	0
2015-07-02 13:40:00	2.5	24	0
2015-07-02 13:40:00	2.5	9	0
2015-07-02 13:40:00	2.5	16	0
2015-07-02 13:40:00	2.5	8	0
2015-07-02 13:40:00	2.5	11	0
2015-07-02 13:40:00	2.5	12	0
2015-07-02 13:30:00	4.5	23	0
2015-07-02 13:30:00	4.5	18	0
2015-07-02 13:30:00	4.5	26	0
2015-07-02 13:30:00	4.5	14	0
2015-07-02 13:30:00	4.5	13	0
2015-07-02 13:20:00	5.5	19	0
2015-07-02 13:20:00	5.5	22	0
2015-07-02 13:20:00	5.5	21	0
2015-07-02 13:20:00	5.5	10	0
2015-07-02 13:20:00	5.5	1	0
2015-07-02 13:20:00	5.5	4	0
2015-07-02 13:10:00	2.5	24	0
2015-07-02 13:10:00	2.5	9	0
2015-07-02 13:10:00	2.5	16	0
2015-07-02 13:10:00	2.5	8	0
2015-07-02 13:10:00	2.5	11	0
2015-07-02 13:10:00	2.5	12	0
2015-07-02 13:00:00	3.5	23	0
2015-07-02 13:00:00	3.5	18	0
2015-07-02 13:00:00	3.5	26	0
2015-07-02 13:00:00	3.5	14	0
2015-07-02 13:00:00	3.5	13	0
2015-07-02 12:50:00	4	19	0
2015-07-02 12:50:00	4	22	0
2015-07-02 12:50:00	4	21	0
2015-07-02 12:50:00	4	10	0
2015-07-02 12:50:00	4	1	0
2015-07-02 12:50:00	4	4	0
2015-07-02 12:40:00	5.5	24	0
2015-07-02 12:40:00	5.5	9	0
2015-07-02 12:40:00	5.5	16	0
2015-07-02 12:40:00	5.5	8	0
2015-07-02 12:40:00	5.5	11	0
2015-07-02 12:40:00	5.5	12	0
2015-07-02 12:30:00	0.5	23	0
2015-07-02 12:30:00	0.5	18	0
2015-07-02 12:30:00	0.5	26	0
2015-07-02 12:30:00	0.5	14	0
2015-07-02 12:30:00	0.5	13	0
2015-07-02 12:20:00	1	19	0
2015-07-02 12:20:00	1	22	0
2015-07-02 12:20:00	1	21	0
2015-07-02 12:20:00	1	10	0
2015-07-02 12:20:00	1	1	0
2015-07-02 12:20:00	1	4	0
2015-07-02 12:10:00	0	24	0
2015-07-02 12:10:00	0	9	0
2015-07-02 12:10:00	0	16	0
2015-07-02 12:10:00	0	8	0
2015-07-02 12:10:00	0	11	0
2015-07-02 12:10:00	0	12	0
2015-07-02 12:00:00	1	23	0
2015-07-02 12:00:00	1	18	0
2015-07-02 12:00:00	1	26	0
2015-07-02 12:00:00	1	14	0
2015-07-02 12:00:00	1	13	0
2015-07-02 11:50:00	4.5	19	0
2015-07-02 11:50:00	4.5	22	0
2015-07-02 11:50:00	4.5	21	0
2015-07-02 11:50:00	4.5	10	0
2015-07-02 11:50:00	4.5	1	0
2015-07-02 11:50:00	4.5	4	0
2015-07-02 11:40:00	4	24	0
2015-07-02 11:40:00	4	9	0
2015-07-02 11:40:00	4	16	0
2015-07-02 11:40:00	4	8	0
2015-07-02 11:40:00	4	11	0
2015-07-02 11:40:00	4	12	0
2015-07-02 11:30:00	0	23	0
2015-07-02 11:30:00	0	18	0
2015-07-02 11:30:00	0	26	0
2015-07-02 11:30:00	0	14	0
2015-07-02 11:30:00	0	13	0
2015-07-02 11:20:00	0	19	0
2015-07-02 11:20:00	0	22	0
2015-07-02 11:20:00	0	21	0
2015-07-02 11:20:00	0	10	0
2015-07-02 11:20:00	0	1	0
2015-07-02 11:20:00	0	4	0
2015-07-02 11:10:00	0	24	0
2015-07-02 11:10:00	0	9	0
2015-07-02 11:10:00	0	16	0
2015-07-02 11:10:00	0	8	0
2015-07-02 11:10:00	0	11	0
2015-07-02 11:10:00	0	12	0
2015-07-02 11:00:00	0	27	0
2015-07-02 11:00:00	0	23	0
2015-07-02 11:00:00	0	18	0
2015-07-02 11:00:00	0	26	0
2015-07-02 11:00:00	0	14	0
2015-07-02 11:00:00	0	13	0
2015-07-02 10:50:00	0	19	0
2015-07-02 10:50:00	0	22	0
2015-07-02 10:50:00	0	21	0
2015-07-02 10:50:00	0	10	0
2015-07-02 10:50:00	0	1	0
2015-07-02 10:50:00	0	4	0
2015-07-02 10:40:00	0	24	0
2015-07-02 10:40:00	0	9	0
2015-07-02 10:40:00	0	16	0
2015-07-02 10:40:00	0	8	0
2015-07-02 10:40:00	0	11	0
2015-07-02 10:40:00	0	12	0
2015-07-02 10:30:00	0	27	0
2015-07-02 10:30:00	0	23	0
2015-07-02 10:30:00	0	18	0
2015-07-02 10:30:00	0	14	0
2015-07-02 10:30:00	0	13	0
2015-07-02 10:25:20	0	26	0
2015-07-02 10:20:00	0	19	0
2015-07-02 10:20:00	0	22	0
2015-07-02 10:20:00	0	21	0
2015-07-02 10:20:00	0	10	0
2015-07-02 10:20:00	0	1	0
2015-07-02 10:20:00	0	4	0
2015-07-02 10:10:00	0	24	0
2015-07-02 10:10:00	0	9	0
2015-07-02 10:10:00	0	16	0
2015-07-02 10:10:00	0	8	0
2015-07-02 10:10:00	0	11	0
2015-07-02 10:10:00	0	12	0
2015-07-02 10:00:00	0	27	0
2015-07-02 10:00:00	0	23	0
2015-07-02 10:00:00	0	18	0
2015-07-02 10:00:00	0	26	0
2015-07-02 10:00:00	0	14	0
2015-07-02 10:00:00	0	13	0
2015-07-02 09:50:00	0	19	0
2015-07-02 09:50:00	0	22	0
2015-07-02 09:50:00	0	21	0
2015-07-02 09:50:00	0	10	0
2015-07-02 09:50:00	0	1	0
2015-07-02 09:50:00	0	4	0
2015-07-02 09:40:00	0	24	0
2015-07-02 09:40:00	0	9	0
2015-07-02 09:40:00	0	16	0
2015-07-02 09:40:00	0	8	0
2015-07-02 09:40:00	0	11	0
2015-07-02 09:40:00	0	12	0
2015-07-02 09:30:00	0	27	0
2015-07-02 09:30:00	0	23	0
2015-07-02 09:30:00	0	18	0
2015-07-02 09:30:00	0	26	0
2015-07-02 09:30:00	0	14	0
2015-07-02 09:30:00	0	13	0
2015-07-02 09:20:00	0	19	0
2015-07-02 09:20:00	0	22	0
2015-07-02 09:20:00	0	21	0
2015-07-02 09:20:00	0	10	0
2015-07-02 09:20:00	0	1	0
2015-07-02 09:20:00	0	4	0
2015-07-02 09:10:00	0	24	0
2015-07-02 09:10:00	0	9	0
2015-07-02 09:10:00	0	16	0
2015-07-02 09:10:00	0	8	0
2015-07-02 09:10:00	0	11	0
2015-07-02 09:10:00	0	12	0
2015-07-02 09:00:00	0.5	27	0
2015-07-02 09:00:00	0.5	23	0
2015-07-02 09:00:00	0.5	18	0
2015-07-02 09:00:00	0.5	26	0
2015-07-02 09:00:00	0.5	14	0
2015-07-02 09:00:00	0.5	13	0
2015-07-02 08:50:00	0	29	0
2015-07-02 08:50:00	0	19	0
2015-07-02 08:50:00	0	22	0
2015-07-02 08:50:00	0	21	0
2015-07-02 08:50:00	0	10	0
2015-07-02 08:50:00	0	1	0
2015-07-02 08:50:00	0	4	0
2015-07-02 08:40:00	0	24	0
2015-07-02 08:40:00	0	9	0
2015-07-02 08:40:00	0	16	0
2015-07-02 08:40:00	0	8	0
2015-07-02 08:40:00	0	11	0
2015-07-02 08:40:00	0	12	0
2015-07-02 08:30:00	0	27	0
2015-07-02 08:30:00	0	23	0
2015-07-02 08:30:00	0	18	0
2015-07-02 08:30:00	0	26	0
2015-07-02 08:30:00	0	14	0
2015-07-02 08:30:00	0	13	0
2015-07-02 08:20:00	2.5	29	0
2015-07-02 08:20:00	2.5	19	0
2015-07-02 08:20:00	2.5	22	0
2015-07-02 08:20:00	2.5	21	0
2015-07-02 08:20:00	2.5	10	0
2015-07-02 08:20:00	2.5	1	0
2015-07-02 08:20:00	2.5	4	0
2015-07-02 08:10:00	0	24	0
2015-07-02 08:10:00	0	9	0
2015-07-02 08:10:00	0	16	0
2015-07-02 08:10:00	0	8	0
2015-07-02 08:10:00	0	11	0
2015-07-02 08:10:00	0	12	0
2015-07-02 08:00:00	0	27	0
2015-07-02 08:00:00	0	23	0
2015-07-02 08:00:00	0	18	0
2015-07-02 08:00:00	0	26	0
2015-07-02 08:00:00	0	14	0
2015-07-02 08:00:00	0	13	0
2015-07-02 07:50:00	0	29	0
2015-07-02 07:50:00	0	19	0
2015-07-02 07:50:00	0	22	0
2015-07-02 07:50:00	0	21	0
2015-07-02 07:50:00	0	1	0
2015-07-02 07:50:00	0	4	0
2015-07-02 07:40:32	0	10	0
2015-07-02 07:40:00	0.5	24	0
2015-07-02 07:40:00	0.5	9	0
2015-07-02 07:40:00	0.5	16	0
2015-07-02 07:40:00	0.5	8	0
2015-07-02 07:40:00	0.5	11	0
2015-07-02 07:40:00	0.5	12	0
2015-07-02 07:30:00	0	27	0
2015-07-02 07:30:00	0	23	0
2015-07-02 07:30:00	0	18	0
2015-07-02 07:30:00	0	26	0
2015-07-02 07:30:00	0	14	0
2015-07-02 07:30:00	0	13	0
2015-07-02 07:20:00	0	29	0
2015-07-02 07:20:00	0	19	0
2015-07-02 07:20:00	0	22	0
2015-07-02 07:20:00	0	21	0
2015-07-02 07:20:00	0	10	0
2015-07-02 07:20:00	0	1	0
2015-07-02 07:20:00	0	4	0
2015-07-02 07:10:00	0	24	0
2015-07-02 07:10:00	0	9	0
2015-07-02 07:10:00	0	16	0
2015-07-02 07:10:00	0	8	0
2015-07-02 07:10:00	0	11	0
2015-07-02 07:10:00	0	12	0
2015-07-02 07:00:00	1.5	27	0
2015-07-02 07:00:00	1.5	23	0
2015-07-02 07:00:00	1.5	18	0
2015-07-02 07:00:00	1.5	26	0
2015-07-02 07:00:00	1.5	14	0
2015-07-02 07:00:00	1.5	13	0
2015-07-02 06:50:00	0	29	0
2015-07-02 06:50:00	0	19	0
2015-07-02 06:50:00	0	22	0
2015-07-02 06:50:00	0	21	0
2015-07-02 06:50:00	0	10	0
2015-07-02 06:50:00	0	1	0
2015-07-02 06:50:00	0	4	0
2015-07-02 06:40:00	0	24	0
2015-07-02 06:40:00	0	9	0
2015-07-02 06:40:00	0	16	0
2015-07-02 06:40:00	0	8	0
2015-07-02 06:40:00	0	11	0
2015-07-02 06:40:00	0	12	0
2015-07-02 06:30:00	0.5	27	0
2015-07-02 06:30:00	0.5	23	0
2015-07-02 06:30:00	0.5	18	0
2015-07-02 06:30:00	0.5	26	0
2015-07-02 06:30:00	0.5	14	0
2015-07-02 06:30:00	0.5	13	0
2015-07-02 06:20:00	0	29	0
2015-07-02 06:20:00	0	19	0
2015-07-02 06:20:00	0	22	0
2015-07-02 06:20:00	0	21	0
2015-07-02 06:20:00	0	10	0
2015-07-02 06:20:00	0	1	0
2015-07-02 06:20:00	0	4	0
2015-07-02 06:10:00	0.5	24	0
2015-07-02 06:10:00	0.5	9	0
2015-07-02 06:10:00	0.5	16	0
2015-07-02 06:10:00	0.5	8	0
2015-07-02 06:10:00	0.5	11	0
2015-07-02 06:10:00	0.5	12	0
2015-07-02 06:00:00	1	27	0
2015-07-02 06:00:00	1	23	0
2015-07-02 06:00:00	1	18	0
2015-07-02 06:00:00	1	26	0
2015-07-02 06:00:00	1	14	0
2015-07-02 06:00:00	1	13	0
2015-07-02 05:50:00	1	29	0
2015-07-02 05:50:00	1	19	0
2015-07-02 05:50:00	1	22	0
2015-07-02 05:50:00	1	21	0
2015-07-02 05:50:00	1	10	0
2015-07-02 05:50:00	1	1	0
2015-07-02 05:50:00	1	4	0
2015-07-02 05:40:00	1	24	0
2015-07-02 05:40:00	1	9	0
2015-07-02 05:40:00	1	16	0
2015-07-02 05:40:00	1	8	0
2015-07-02 05:40:00	1	11	0
2015-07-02 05:40:00	1	12	0
2015-07-02 05:30:00	2	27	0
2015-07-02 05:30:00	2	23	0
2015-07-02 05:30:00	2	18	0
2015-07-02 05:30:00	2	26	0
2015-07-02 05:30:00	2	14	0
2015-07-02 05:30:00	2	13	0
2015-07-02 05:20:00	2	29	0
2015-07-02 05:20:00	2	19	0
2015-07-02 05:20:00	2	22	0
2015-07-02 05:20:00	2	21	0
2015-07-02 05:20:00	2	10	0
2015-07-02 05:20:00	2	1	0
2015-07-02 05:20:00	2	4	0
2015-07-01 19:20:00	0	29	0
2015-07-01 19:20:00	0	19	0
2015-07-01 19:20:00	0	22	0
2015-07-01 19:20:00	0	21	0
2015-07-01 19:20:00	0	10	0
2015-07-01 19:20:00	0	1	0
2015-07-01 19:20:00	0	4	0
2015-07-01 19:10:00	0	24	0
2015-07-01 19:10:00	0	9	0
2015-07-01 19:10:00	0	16	0
2015-07-01 19:10:00	0	8	0
2015-07-01 19:10:00	0	11	0
2015-07-01 19:10:00	0	12	0
2015-07-01 19:00:00	0	27	0
2015-07-01 19:00:00	0	17	0
2015-07-01 19:00:00	0	23	0
2015-07-01 19:00:00	0	18	0
2015-07-01 19:00:00	0	26	0
2015-07-01 19:00:00	0	14	0
2015-07-01 19:00:00	0	13	0
2015-07-01 18:50:00	0	29	0
2015-07-01 18:50:00	0	19	0
2015-07-01 18:50:00	0	22	0
2015-07-01 18:50:00	0	21	0
2015-07-01 18:50:00	0	10	0
2015-07-01 18:50:00	0	1	0
2015-07-01 18:50:00	0	4	0
2015-07-01 18:40:00	0	24	0
2015-07-01 18:40:00	0	9	0
2015-07-01 18:40:00	0	16	0
2015-07-01 18:40:00	0	8	0
2015-07-01 18:40:00	0	11	0
2015-07-01 18:40:00	0	12	0
2015-07-01 18:30:00	0	27	0
2015-07-01 18:30:00	0	17	0
2015-07-01 18:30:00	0	23	0
2015-07-01 18:30:00	0	18	0
2015-07-01 18:30:00	0	26	0
2015-07-01 18:30:00	0	14	0
2015-07-01 18:30:00	0	13	0
2015-07-01 18:20:00	0	29	0
2015-07-01 18:20:00	0	19	0
2015-07-01 18:20:00	0	22	0
2015-07-01 18:20:00	0	21	0
2015-07-01 18:20:00	0	10	0
2015-07-01 18:20:00	0	1	0
2015-07-01 18:20:00	0	4	0
2015-07-01 18:10:00	0	24	0
2015-07-01 18:10:00	0	9	0
2015-07-01 18:10:00	0	16	0
2015-07-01 18:10:00	0	8	0
2015-07-01 18:10:00	0	11	0
2015-07-01 18:10:00	0	12	0
2015-07-01 18:00:00	0	27	0
2015-07-01 18:00:00	0	17	0
2015-07-01 18:00:00	0	23	0
2015-07-01 18:00:00	0	18	0
2015-07-01 18:00:00	0	26	0
2015-07-01 18:00:00	0	14	0
2015-07-01 18:00:00	0	13	0
2015-07-01 17:50:00	0	29	0
2015-07-01 17:50:00	0	19	0
2015-07-01 17:50:00	0	22	0
2015-07-01 17:50:00	0	21	0
2015-07-01 17:50:00	0	10	0
2015-07-01 17:50:00	0	1	0
2015-07-01 17:50:00	0	4	0
2015-07-01 17:40:00	0	24	0
2015-07-01 17:40:00	0	9	0
2015-07-01 17:40:00	0	16	0
2015-07-01 17:40:00	0	8	0
2015-07-01 17:40:00	0	11	0
2015-07-01 17:40:00	0	12	0
2015-07-01 17:30:00	0	27	0
2015-07-01 17:30:00	0	17	0
2015-07-01 17:30:00	0	23	0
2015-07-01 17:30:00	0	18	0
2015-07-01 17:30:00	0	26	0
2015-07-01 17:30:00	0	14	0
2015-07-01 17:30:00	0	13	0
2015-07-01 17:20:00	0	29	1
2015-07-01 17:20:00	0	19	0
2015-07-01 17:20:00	0	22	0
2015-07-01 17:20:00	0	21	0
2015-07-01 17:20:00	0	10	0
2015-07-01 17:20:00	0	1	0
2015-07-01 17:20:00	0	4	0
2015-07-01 17:10:00	0	24	0
2015-07-01 17:10:00	0	9	0
2015-07-01 17:10:00	0	16	0
2015-07-01 17:10:00	0	8	0
2015-07-01 17:10:00	0	11	0
2015-07-01 17:10:00	0	12	0
2015-07-01 17:00:00	0	27	0
2015-07-01 17:00:00	0	17	0
2015-07-01 17:00:00	0	23	0
2015-07-01 17:00:00	0	18	0
2015-07-01 17:00:00	0	26	0
2015-07-01 17:00:00	0	14	0
2015-07-01 17:00:00	0	13	0
2015-07-01 16:50:00	0.5	29	0
2015-07-01 16:50:00	0.5	19	0
2015-07-01 16:50:00	0.5	22	0
2015-07-01 16:50:00	0.5	21	0
2015-07-01 16:50:00	0.5	10	0
2015-07-01 16:50:00	0.5	1	0
2015-07-01 16:50:00	0.5	4	0
2015-07-01 16:40:00	1.5	24	0
2015-07-01 16:40:00	1.5	9	0
2015-07-01 16:40:00	1.5	16	0
2015-07-01 16:40:00	1.5	8	0
2015-07-01 16:40:00	1.5	11	0
2015-07-01 16:40:00	1.5	12	0
2015-07-01 16:30:00	0	27	0
2015-07-01 16:30:00	0	17	0
2015-07-01 16:30:00	0	23	0
2015-07-01 16:30:00	0	18	0
2015-07-01 16:30:00	0	26	0
2015-07-01 16:30:00	0	14	0
2015-07-01 16:30:00	0	13	0
2015-07-01 16:20:00	0	29	0
2015-07-01 16:20:00	0	19	0
2015-07-01 16:20:00	0	22	0
2015-07-01 16:20:00	0	21	0
2015-07-01 16:20:00	0	10	0
2015-07-01 16:20:00	0	1	0
2015-07-01 16:20:00	0	4	0
2015-07-01 16:10:00	0	24	0
2015-07-01 16:10:00	0	9	0
2015-07-01 16:10:00	0	16	0
2015-07-01 16:10:00	0	8	0
2015-07-01 16:10:00	0	11	0
2015-07-01 16:10:00	0	12	0
2015-07-01 16:00:00	0	27	0
2015-07-01 16:00:00	0	17	0
2015-07-01 16:00:00	0	23	0
2015-07-01 16:00:00	0	18	0
2015-07-01 16:00:00	0	26	0
2015-07-01 16:00:00	0	14	0
2015-07-01 16:00:00	0	13	0
2015-07-01 15:50:00	0	29	0
2015-07-01 15:50:00	0	19	0
2015-07-01 15:50:00	0	22	0
2015-07-01 15:50:00	0	21	0
2015-07-01 15:50:00	0	10	0
2015-07-01 15:50:00	0	1	0
2015-07-01 15:50:00	0	4	0
2015-07-01 15:40:00	0	24	0
2015-07-01 15:40:00	0	9	0
2015-07-01 15:40:00	0	16	0
2015-07-01 15:40:00	0	8	0
2015-07-01 15:40:00	0	11	0
2015-07-01 15:40:00	0	12	0
2015-07-01 15:30:00	0	27	0
2015-07-01 15:30:00	0	17	0
2015-07-01 15:30:00	0	23	0
2015-07-01 15:30:00	0	18	0
2015-07-01 15:30:00	0	26	0
2015-07-01 15:30:00	0	14	0
2015-07-01 15:30:00	0	13	0
2015-07-01 15:20:00	0	29	0
2015-07-01 15:20:00	0	19	0
2015-07-01 15:20:00	0	22	0
2015-07-01 15:20:00	0	21	0
2015-07-01 15:20:00	0	10	0
2015-07-01 15:20:00	0	1	0
2015-07-01 15:20:00	0	4	0
2015-07-01 15:10:00	0	24	0
2015-07-01 15:10:00	0	9	0
2015-07-01 15:10:00	0	16	0
2015-07-01 15:10:00	0	8	0
2015-07-01 15:10:00	0	11	0
2015-07-01 15:10:00	0	12	0
2015-07-01 15:00:00	0	27	0
2015-07-01 15:00:00	0	17	0
2015-07-01 15:00:00	0	23	0
2015-07-01 15:00:00	0	18	0
2015-07-01 15:00:00	0	26	0
2015-07-01 15:00:00	0	14	0
2015-07-01 15:00:00	0	13	0
2015-07-01 14:50:00	0	29	0
2015-07-01 14:50:00	0	19	0
2015-07-01 14:50:00	0	22	0
2015-07-01 14:50:00	0	21	0
2015-07-01 14:50:00	0	10	0
2015-07-01 14:50:00	0	1	0
2015-07-01 14:50:00	0	4	0
2015-07-01 14:40:00	0	24	0
2015-07-01 14:40:00	0	9	0
2015-07-01 14:40:00	0	16	0
2015-07-01 14:40:00	0	8	0
2015-07-01 14:40:00	0	11	0
2015-07-01 14:40:00	0	12	0
2015-07-01 14:30:00	0	27	0
2015-07-01 14:30:00	0	17	0
2015-07-01 14:30:00	0	23	0
2015-07-01 14:30:00	0	18	0
2015-07-01 14:30:00	0	26	0
2015-07-01 14:30:00	0	14	0
2015-07-01 14:30:00	0	13	0
2015-07-01 14:20:00	0	29	0
2015-07-01 14:20:00	0	19	0
2015-07-01 14:20:00	0	22	0
2015-07-01 14:20:00	0	21	0
2015-07-01 14:20:00	0	10	0
2015-07-01 14:20:00	0	1	0
2015-07-01 14:20:00	0	4	0
2015-07-01 14:10:00	0	24	0
2015-07-01 14:10:00	0	9	0
2015-07-01 14:10:00	0	16	0
2015-07-01 14:10:00	0	8	0
2015-07-01 14:10:00	0	11	0
2015-07-01 14:10:00	0	12	0
2015-07-01 14:00:00	0	27	0
2015-07-01 14:00:00	0	17	0
2015-07-01 14:00:00	0	23	0
2015-07-01 14:00:00	0	18	0
2015-07-01 14:00:00	0	26	0
2015-07-01 14:00:00	0	14	0
2015-07-01 14:00:00	0	13	0
2015-07-01 13:50:00	0	29	0
2015-07-01 13:50:00	0	19	0
2015-07-01 13:50:00	0	22	0
2015-07-01 13:50:00	0	21	0
2015-07-01 13:50:00	0	10	0
2015-07-01 13:50:00	0	1	0
2015-07-01 13:50:00	0	4	0
2015-07-01 13:40:00	0	24	0
2015-07-01 13:40:00	0	9	0
2015-07-01 13:40:00	0	16	0
2015-07-01 13:40:00	0	8	0
2015-07-01 13:40:00	0	11	0
2015-07-01 13:40:00	0	12	0
2015-07-01 13:30:00	0	27	0
2015-07-01 13:30:00	0	17	0
2015-07-01 13:30:00	0	23	0
2015-07-01 13:30:00	0	18	0
2015-07-01 13:30:00	0	26	0
2015-07-01 13:30:00	0	14	0
2015-07-01 13:30:00	0	13	0
2015-07-01 13:20:00	0	29	0
2015-07-01 13:20:00	0	19	0
2015-07-01 13:20:00	0	22	0
2015-07-01 13:20:00	0	21	0
2015-07-01 13:20:00	0	10	0
2015-07-01 13:20:00	0	1	0
2015-07-01 13:20:00	0	4	0
2015-07-01 13:10:00	0	24	0
2015-07-01 13:10:00	0	9	0
2015-07-01 13:10:00	0	16	0
2015-07-01 13:10:00	0	8	0
2015-07-01 13:10:00	0	11	0
2015-07-01 13:10:00	0	12	0
2015-07-01 13:00:00	0	27	0
2015-07-01 13:00:00	0	17	0
2015-07-01 13:00:00	0	23	0
2015-07-01 13:00:00	0	18	0
2015-07-01 13:00:00	0	26	0
2015-07-01 13:00:00	0	14	1
2015-07-01 13:00:00	0	13	0
2015-07-01 12:50:00	0	29	0
2015-07-01 12:50:00	0	19	0
2015-07-01 12:50:00	0	22	0
2015-07-01 12:50:00	0	21	0
2015-07-01 12:50:00	0	10	0
2015-07-01 12:50:00	0	1	0
2015-07-01 12:50:00	0	4	0
2015-07-01 12:40:00	0	24	0
2015-07-01 12:40:00	0	9	0
2015-07-01 12:40:00	0	16	0
2015-07-01 12:40:00	0	8	0
2015-07-01 12:40:00	0	11	0
2015-07-01 12:40:00	0	12	0
2015-07-01 12:30:00	0	27	0
2015-07-01 12:30:00	0	17	0
2015-07-01 12:30:00	0	23	0
2015-07-01 12:30:00	0	18	0
2015-07-01 12:30:00	0	26	0
2015-07-01 12:30:00	0	14	0
2015-07-01 12:30:00	0	13	0
2015-07-01 12:20:00	0	29	0
2015-07-01 12:20:00	0	19	0
2015-07-01 12:20:00	0	22	0
2015-07-01 12:20:00	0	21	0
2015-07-01 12:20:00	0	10	0
2015-07-01 12:20:00	0	1	0
2015-07-01 12:20:00	0	4	0
2015-07-01 12:10:00	0	24	0
2015-07-01 12:10:00	0	9	0
2015-07-01 12:10:00	0	16	0
2015-07-01 12:10:00	0	8	0
2015-07-01 12:10:00	0	11	0
2015-07-01 12:10:00	0	12	0
2015-07-01 12:00:00	1	27	0
2015-07-01 12:00:00	1	17	0
2015-07-01 12:00:00	1	23	0
2015-07-01 12:00:00	1	18	0
2015-07-01 12:00:00	1	26	0
2015-07-01 12:00:00	1	14	0
2015-07-01 12:00:00	1	13	0
2015-07-01 11:50:00	2	29	0
2015-07-01 11:50:00	2	19	0
2015-07-01 11:50:00	2	22	0
2015-07-01 11:50:00	2	21	0
2015-07-01 11:50:00	2	10	0
2015-07-01 11:50:00	2	1	0
2015-07-01 11:50:00	2	4	0
2015-07-01 11:40:00	2	24	0
2015-07-01 11:40:00	2	9	0
2015-07-01 11:40:00	2	16	0
2015-07-01 11:40:00	2	8	0
2015-07-01 11:40:00	2	11	0
2015-07-01 11:40:00	2	12	0
2015-07-01 11:30:00	1.5	27	0
2015-07-01 11:30:00	1.5	17	0
2015-07-01 11:30:00	1.5	23	0
2015-07-01 11:30:00	1.5	18	0
2015-07-01 11:30:00	1.5	26	0
2015-07-01 11:30:00	1.5	14	0
2015-07-01 11:30:00	1.5	13	0
2015-07-01 11:20:00	8	29	0
2015-07-01 11:20:00	8	19	0
2015-07-01 11:20:00	8	22	0
2015-07-01 11:20:00	8	21	0
2015-07-01 11:20:00	8	10	0
2015-07-01 11:20:00	8	1	0
2015-07-01 11:20:00	8	4	0
2015-07-01 11:10:00	8.5	24	0
2015-07-01 11:10:00	8.5	9	0
2015-07-01 11:10:00	8.5	16	0
2015-07-01 11:10:00	8.5	8	0
2015-07-01 11:10:00	8.5	11	0
2015-07-01 11:10:00	8.5	12	0
2015-07-01 11:00:00	10	27	0
2015-07-01 11:00:00	10	17	0
2015-07-01 11:00:00	10	23	0
2015-07-01 11:00:00	10	18	0
2015-07-01 11:00:00	10	26	0
2015-07-01 11:00:00	10	14	0
2015-07-01 11:00:00	10	13	0
2015-07-01 10:50:00	5.5	29	0
2015-07-01 10:50:00	5.5	19	0
2015-07-01 10:50:00	5.5	22	0
2015-07-01 10:50:00	5.5	21	0
2015-07-01 10:50:00	5.5	10	0
2015-07-01 10:50:00	5.5	1	0
2015-07-01 10:50:00	5.5	4	0
2015-07-01 10:40:00	5.5	24	0
2015-07-01 10:40:00	5.5	9	0
2015-07-01 10:40:00	5.5	16	0
2015-07-01 10:40:00	5.5	8	0
2015-07-01 10:40:00	5.5	11	0
2015-07-01 10:40:00	5.5	12	0
2015-07-01 10:30:00	11.5	27	0
2015-07-01 10:30:00	11.5	17	0
2015-07-01 10:30:00	11.5	23	0
2015-07-01 10:30:00	11.5	18	0
2015-07-01 10:30:00	11.5	26	0
2015-07-01 10:30:00	11.5	14	0
2015-07-01 10:30:00	11.5	13	0
2015-07-01 10:20:00	10	29	0
2015-07-01 10:20:00	10	19	0
2015-07-01 10:20:00	10	22	0
2015-07-01 10:20:00	10	21	0
2015-07-01 10:20:00	10	10	0
2015-07-01 10:20:00	10	1	0
2015-07-01 10:20:00	10	4	0
2015-07-01 10:10:00	3	24	0
2015-07-01 10:10:00	3	9	0
2015-07-01 10:10:00	3	16	0
2015-07-01 10:10:00	3	8	0
2015-07-01 10:10:00	3	11	0
2015-07-01 10:10:00	3	12	0
2015-07-01 10:00:00	0.5	27	0
2015-07-01 10:00:00	0.5	17	0
2015-07-01 10:00:00	0.5	23	0
2015-07-01 10:00:00	0.5	18	0
2015-07-01 10:00:00	0.5	26	0
2015-07-01 10:00:00	0.5	14	0
2015-07-01 10:00:00	0.5	13	0
2015-07-01 09:50:00	0	29	0
2015-07-01 09:50:00	0	19	0
2015-07-01 09:50:00	0	22	0
2015-07-01 09:50:00	0	21	0
2015-07-01 09:50:00	0	10	0
2015-07-01 09:50:00	0	1	0
2015-07-01 09:50:00	0	4	0
2015-07-01 09:40:00	0	24	0
2015-07-01 09:40:00	0	9	0
2015-07-01 09:40:00	0	16	0
2015-07-01 09:40:00	0	8	0
2015-07-01 09:40:00	0	11	0
2015-07-01 09:40:00	0	12	0
2015-07-01 09:30:00	0	27	0
2015-07-01 09:30:00	0	17	0
2015-07-01 09:30:00	0	23	0
2015-07-01 09:30:00	0	18	0
2015-07-01 09:30:00	0	26	0
2015-07-01 09:30:00	0	14	0
2015-07-01 09:30:00	0	13	0
2015-07-01 09:20:00	0	29	0
2015-07-01 09:20:00	0	19	0
2015-07-01 09:20:00	0	22	0
2015-07-01 09:20:00	0	21	0
2015-07-01 09:20:00	0	10	0
2015-07-01 09:20:00	0	1	0
2015-07-01 09:20:00	0	4	0
2015-07-01 09:10:00	0	24	0
2015-07-01 09:10:00	0	9	0
2015-07-01 09:10:00	0	16	0
2015-07-01 09:10:00	0	8	0
2015-07-01 09:10:00	0	11	0
2015-07-01 09:10:00	0	12	0
2015-07-01 09:00:00	0	27	0
2015-07-01 09:00:00	0	17	0
2015-07-01 09:00:00	0	23	0
2015-07-01 09:00:00	0	18	0
2015-07-01 09:00:00	0	26	0
2015-07-01 09:00:00	0	14	0
2015-07-01 09:00:00	0	13	0
2015-07-01 08:50:00	0	29	0
2015-07-01 08:50:00	0	19	0
2015-07-01 08:50:00	0	22	0
2015-07-01 08:50:00	0	21	0
2015-07-01 08:50:00	0	10	0
2015-07-01 08:50:00	0	1	0
2015-07-01 08:50:00	0	4	0
2015-07-01 08:40:00	0	24	0
2015-07-01 08:40:00	0	9	0
2015-07-01 08:40:00	0	16	0
2015-07-01 08:40:00	0	8	0
2015-07-01 08:40:00	0	11	0
2015-07-01 08:40:00	0	12	0
2015-07-01 08:30:00	0	27	0
2015-07-01 08:30:00	0	17	0
2015-07-01 08:30:00	0	23	0
2015-07-01 08:30:00	0	18	0
2015-07-01 08:30:00	0	26	0
2015-07-01 08:30:00	0	14	0
2015-07-01 08:30:00	0	13	0
2015-07-01 08:20:00	0	29	0
2015-07-01 08:20:00	0	19	0
2015-07-01 08:20:00	0	22	0
2015-07-01 08:20:00	0	21	0
2015-07-01 08:20:00	0	10	0
2015-07-01 08:20:00	0	1	0
2015-07-01 08:20:00	0	4	0
2015-07-01 08:10:00	0	24	0
2015-07-01 08:10:00	0	9	0
2015-07-01 08:10:00	0	16	0
2015-07-01 08:10:00	0	8	0
2015-07-01 08:10:00	0	11	0
2015-07-01 08:10:00	0	12	0
2015-07-01 08:00:00	0	27	0
2015-07-01 08:00:00	0	17	0
2015-07-01 08:00:00	0	23	0
2015-07-01 08:00:00	0	18	0
2015-07-01 08:00:00	0	26	0
2015-07-01 08:00:00	0	14	0
2015-07-01 08:00:00	0	13	0
2015-07-01 07:50:00	0	29	0
2015-07-01 07:50:00	0	19	0
2015-07-01 07:50:00	0	22	0
2015-07-01 07:50:00	0	21	0
2015-07-01 07:50:00	0	10	0
2015-07-01 07:50:00	0	1	0
2015-07-01 07:50:00	0	4	0
2015-07-01 07:40:00	0	24	0
2015-07-01 07:40:00	0	9	0
2015-07-01 07:40:00	0	16	0
2015-07-01 07:40:00	0	8	0
2015-07-01 07:40:00	0	11	0
2015-07-01 07:40:00	0	12	0
2015-07-01 07:30:00	0	27	0
2015-07-01 07:30:00	0	17	0
2015-07-01 07:30:00	0	23	0
2015-07-01 07:30:00	0	18	0
2015-07-01 07:30:00	0	26	0
2015-07-01 07:30:00	0	14	0
2015-07-01 07:30:00	0	13	0
2015-07-01 07:20:00	0	29	0
2015-07-01 07:20:00	0	19	0
2015-07-01 07:20:00	0	22	0
2015-07-01 07:20:00	0	21	0
2015-07-01 07:20:00	0	10	0
2015-07-01 07:20:00	0	1	0
2015-07-01 07:20:00	0	4	0
2015-07-01 07:10:00	0	24	0
2015-07-01 07:10:00	0	9	0
2015-07-01 07:10:00	0	16	0
2015-07-01 07:10:00	0	8	0
2015-07-01 07:10:00	0	11	0
2015-07-01 07:10:00	0	12	0
2015-07-01 07:00:00	0	27	0
2015-07-01 07:00:00	0	17	0
2015-07-01 07:00:00	0	23	0
2015-07-01 07:00:00	0	18	0
2015-07-01 07:00:00	0	26	0
2015-07-01 07:00:00	0	14	0
2015-07-01 07:00:00	0	13	0
2015-07-01 06:50:00	0	29	0
2015-07-01 06:50:00	0	19	0
2015-07-01 06:50:00	0	22	0
2015-07-01 06:50:00	0	21	0
2015-07-01 06:50:00	0	10	0
2015-07-01 06:50:00	0	1	0
2015-07-01 06:50:00	0	4	0
2015-07-01 06:40:00	0	24	0
2015-07-01 06:40:00	0	9	0
2015-07-01 06:40:00	0	16	0
2015-07-01 06:40:00	0	8	0
2015-07-01 06:40:00	0	11	0
2015-07-01 06:40:00	0	12	0
2015-07-01 06:30:00	0	27	0
2015-07-01 06:30:00	0	17	0
2015-07-01 06:30:00	0	23	0
2015-07-01 06:30:00	0	18	0
2015-07-01 06:30:00	0	26	0
2015-07-01 06:30:00	0	14	0
2015-07-01 06:30:00	0	13	0
2015-07-01 06:20:00	1.5	29	0
2015-07-01 06:20:00	1.5	19	0
2015-07-01 06:20:00	1.5	22	0
2015-07-01 06:20:00	1.5	21	0
2015-07-01 06:20:00	1.5	10	0
2015-07-01 06:20:00	1.5	1	0
2015-07-01 06:20:00	1.5	4	0
2015-07-01 06:10:00	0	24	0
2015-07-01 06:10:00	0	9	0
2015-07-01 06:10:00	0	16	0
2015-07-01 06:10:00	0	8	0
2015-07-01 06:10:00	0	11	0
2015-07-01 06:10:00	0	12	0
2015-07-01 06:00:00	0	27	0
2015-07-01 06:00:00	0	17	0
2015-07-01 06:00:00	0	23	0
2015-07-01 06:00:00	0	18	0
2015-07-01 06:00:00	0	26	0
2015-07-01 06:00:00	0	14	0
2015-07-01 06:00:00	0	13	0
2015-07-01 05:50:00	0	29	0
2015-07-01 05:50:00	0	19	0
2015-07-01 05:50:00	0	22	0
2015-07-01 05:50:00	0	21	0
2015-07-01 05:50:00	0	10	0
2015-07-01 05:50:00	0	1	0
2015-07-01 05:50:00	0	4	0
2015-07-01 05:40:00	0	24	0
2015-07-01 05:40:00	0	9	0
2015-07-01 05:40:00	0	16	0
2015-07-01 05:40:00	0	8	0
2015-07-01 05:40:00	0	11	0
2015-07-01 05:40:00	0	12	0
2015-07-01 05:30:00	0	27	0
2015-07-01 05:30:00	0	17	0
2015-07-01 05:30:00	0	23	0
2015-07-01 05:30:00	0	18	0
2015-07-01 05:30:00	0	26	0
2015-07-01 05:30:00	0	14	0
2015-07-01 05:30:00	0	13	0
2015-07-01 05:20:00	0	29	0
2015-07-01 05:20:00	0	19	0
2015-07-01 05:20:00	0	22	0
2015-07-01 05:20:00	0	21	0
2015-07-01 05:20:00	0	10	0
2015-07-01 05:20:00	0	1	0
2015-07-01 05:20:00	0	4	0
2015-06-30 19:20:00	0	29	0
2015-06-30 19:20:00	0	19	0
2015-06-30 19:20:00	0	22	0
2015-06-30 19:20:00	0	21	0
2015-06-30 19:20:00	0	10	0
2015-06-30 19:20:00	0	1	0
2015-06-30 19:20:00	0	4	0
2015-06-30 19:10:00	0	24	0
2015-06-30 19:10:00	0	9	0
2015-06-30 19:10:00	0	16	0
2015-06-30 19:10:00	0	8	0
2015-06-30 19:10:00	0	11	0
2015-06-30 19:10:00	0	12	0
2015-06-30 19:00:00	0	27	0
2015-06-30 19:00:00	0	17	0
2015-06-30 19:00:00	0	23	0
2015-06-30 19:00:00	0	18	0
2015-06-30 19:00:00	0	26	0
2015-06-30 19:00:00	0	14	0
2015-06-30 19:00:00	0	13	0
2015-06-30 18:50:00	0	29	0
2015-06-30 18:50:00	0	19	0
2015-06-30 18:50:00	0	22	0
2015-06-30 18:50:00	0	21	0
2015-06-30 18:50:00	0	10	0
2015-06-30 18:50:00	0	1	0
2015-06-30 18:50:00	0	4	0
2015-06-30 18:40:00	0	24	0
2015-06-30 18:40:00	0	9	0
2015-06-30 18:40:00	0	16	0
2015-06-30 18:40:00	0	8	0
2015-06-30 18:40:00	0	11	0
2015-06-30 18:40:00	0	12	0
2015-06-30 18:30:00	0	27	0
2015-06-30 18:30:00	0	17	0
2015-06-30 18:30:00	0	23	0
2015-06-30 18:30:00	0	18	0
2015-06-30 18:30:00	0	26	0
2015-06-30 18:30:00	0	14	0
2015-06-30 18:30:00	0	13	0
2015-06-30 18:20:00	0	29	0
2015-06-30 18:20:00	0	19	0
2015-06-30 18:20:00	0	22	0
2015-06-30 18:20:00	0	21	0
2015-06-30 18:20:00	0	10	0
2015-06-30 18:20:00	0	1	0
2015-06-30 18:20:00	0	4	0
2015-06-30 18:10:00	0	24	0
2015-06-30 18:10:00	0	9	0
2015-06-30 18:10:00	0	16	0
2015-06-30 18:10:00	0	8	0
2015-06-30 18:10:00	0	11	0
2015-06-30 18:10:00	0	12	0
2015-06-30 18:00:00	0	27	0
2015-06-30 18:00:00	0	17	0
2015-06-30 18:00:00	0	23	0
2015-06-30 18:00:00	0	18	0
2015-06-30 18:00:00	0	26	0
2015-06-30 18:00:00	0	14	0
2015-06-30 18:00:00	0	13	0
2015-06-30 17:50:00	0	29	0
2015-06-30 17:50:00	0	19	0
2015-06-30 17:50:00	0	22	0
2015-06-30 17:50:00	0	21	0
2015-06-30 17:50:00	0	10	0
2015-06-30 17:50:00	0	1	0
2015-06-30 17:50:00	0	4	0
2015-06-30 17:40:00	0	24	0
2015-06-30 17:40:00	0	9	0
2015-06-30 17:40:00	0	16	0
2015-06-30 17:40:00	0	8	0
2015-06-30 17:40:00	0	11	0
2015-06-30 17:40:00	0	12	0
2015-06-30 17:30:00	0	27	0
2015-06-30 17:30:00	0	17	0
2015-06-30 17:30:00	0	23	0
2015-06-30 17:30:00	0	18	0
2015-06-30 17:30:00	0	26	0
2015-06-30 17:30:00	0	14	0
2015-06-30 17:30:00	0	13	0
2015-06-30 17:20:00	0	29	0
2015-06-30 17:20:00	0	19	0
2015-06-30 17:20:00	0	22	0
2015-06-30 17:20:00	0	21	0
2015-06-30 17:20:00	0	10	0
2015-06-30 17:20:00	0	1	0
2015-06-30 17:20:00	0	4	0
2015-06-30 17:10:00	0	24	0
2015-06-30 17:10:00	0	9	0
2015-06-30 17:10:00	0	16	0
2015-06-30 17:10:00	0	8	0
2015-06-30 17:10:00	0	11	0
2015-06-30 17:10:00	0	12	0
2015-06-30 17:00:00	0	27	0
2015-06-30 17:00:00	0	17	0
2015-06-30 17:00:00	0	23	0
2015-06-30 17:00:00	0	18	0
2015-06-30 17:00:00	0	26	0
2015-06-30 17:00:00	0	14	0
2015-06-30 17:00:00	0	13	0
2015-06-30 16:50:00	0	29	0
2015-06-30 16:50:00	0	19	0
2015-06-30 16:50:00	0	22	0
2015-06-30 16:50:00	0	21	0
2015-06-30 16:50:00	0	10	0
2015-06-30 16:50:00	0	1	0
2015-06-30 16:50:00	0	4	0
2015-06-30 16:40:00	0	24	0
2015-06-30 16:40:00	0	9	0
2015-06-30 16:40:00	0	16	0
2015-06-30 16:40:00	0	8	0
2015-06-30 16:40:00	0	11	0
2015-06-30 16:40:00	0	12	0
2015-06-30 16:30:00	0	27	0
2015-06-30 16:30:00	0	17	0
2015-06-30 16:30:00	0	23	0
2015-06-30 16:30:00	0	18	0
2015-06-30 16:30:00	0	26	0
2015-06-30 16:30:00	0	14	0
2015-06-30 16:30:00	0	13	0
2015-06-30 16:20:00	0	29	0
2015-06-30 16:20:00	0	19	0
2015-06-30 16:20:00	0	22	0
2015-06-30 16:20:00	0	21	0
2015-06-30 16:20:00	0	10	0
2015-06-30 16:20:00	0	1	0
2015-06-30 16:20:00	0	4	0
2015-06-30 16:10:00	0	24	0
2015-06-30 16:10:00	0	9	0
2015-06-30 16:10:00	0	16	0
2015-06-30 16:10:00	0	8	0
2015-06-30 16:10:00	0	11	0
2015-06-30 16:10:00	0	12	0
2015-06-30 16:00:00	0	27	0
2015-06-30 16:00:00	0	17	0
2015-06-30 16:00:00	0	23	0
2015-06-30 16:00:00	0	18	0
2015-06-30 16:00:00	0	26	0
2015-06-30 16:00:00	0	14	0
2015-06-30 16:00:00	0	13	0
2015-06-30 15:50:00	0	29	0
2015-06-30 15:50:00	0	19	0
2015-06-30 15:50:00	0	22	0
2015-06-30 15:50:00	0	21	0
2015-06-30 15:50:00	0	10	0
2015-06-30 15:50:00	0	1	0
2015-06-30 15:50:00	0	4	0
2015-06-30 15:40:00	0	24	0
2015-06-30 15:40:00	0	9	0
2015-06-30 15:40:00	0	16	0
2015-06-30 15:40:00	0	8	0
2015-06-30 15:40:00	0	11	0
2015-06-30 15:40:00	0	12	0
2015-06-30 15:30:00	0	27	0
2015-06-30 15:30:00	0	17	0
2015-06-30 15:30:00	0	23	0
2015-06-30 15:30:00	0	18	0
2015-06-30 15:30:00	0	26	0
2015-06-30 15:30:00	0	14	0
2015-06-30 15:30:00	0	13	0
2015-06-30 15:20:00	0	29	0
2015-06-30 15:20:00	0	19	0
2015-06-30 15:20:00	0	22	0
2015-06-30 15:20:00	0	21	0
2015-06-30 15:20:00	0	10	0
2015-06-30 15:20:00	0	1	0
2015-06-30 15:20:00	0	4	0
2015-06-30 15:10:00	0	24	0
2015-06-30 15:10:00	0	9	0
2015-06-30 15:10:00	0	16	0
2015-06-30 15:10:00	0	8	0
2015-06-30 15:10:00	0	11	0
2015-06-30 15:10:00	0	12	0
2015-06-30 15:00:00	0	27	0
2015-06-30 15:00:00	0	17	0
2015-06-30 15:00:00	0	23	0
2015-06-30 15:00:00	0	18	0
2015-06-30 15:00:00	0	26	0
2015-06-30 15:00:00	0	14	0
2015-06-30 15:00:00	0	13	0
2015-06-30 14:50:00	0	29	0
2015-06-30 14:50:00	0	19	0
2015-06-30 14:50:00	0	22	0
2015-06-30 14:50:00	0	21	0
2015-06-30 14:50:00	0	10	0
2015-06-30 14:50:00	0	1	0
2015-06-30 14:50:00	0	4	0
2015-06-30 14:40:00	0	24	0
2015-06-30 14:40:00	0	9	0
2015-06-30 14:40:00	0	16	0
2015-06-30 14:40:00	0	8	0
2015-06-30 14:40:00	0	11	0
2015-06-30 14:40:00	0	12	0
2015-06-30 14:30:00	0	27	0
2015-06-30 14:30:00	0	17	0
2015-06-30 14:30:00	0	23	0
2015-06-30 14:30:00	0	18	0
2015-06-30 14:30:00	0	26	0
2015-06-30 14:30:00	0	14	0
2015-06-30 14:30:00	0	13	0
2015-06-30 14:20:00	0	29	0
2015-06-30 14:20:00	0	19	0
2015-06-30 14:20:00	0	22	0
2015-06-30 14:20:00	0	21	0
2015-06-30 14:20:00	0	10	0
2015-06-30 14:20:00	0	1	0
2015-06-30 14:20:00	0	4	0
2015-06-30 14:10:00	0	24	0
2015-06-30 14:10:00	0	9	0
2015-06-30 14:10:00	0	16	0
2015-06-30 14:10:00	0	8	0
2015-06-30 14:10:00	0	11	0
2015-06-30 14:10:00	0	12	0
2015-06-30 14:00:00	0	27	0
2015-06-30 14:00:00	0	17	0
2015-06-30 14:00:00	0	23	0
2015-06-30 14:00:00	0	18	0
2015-06-30 14:00:00	0	26	0
2015-06-30 14:00:00	0	14	0
2015-06-30 14:00:00	0	13	0
2015-06-30 13:50:00	0	29	0
2015-06-30 13:50:00	0	19	0
2015-06-30 13:50:00	0	22	0
2015-06-30 13:50:00	0	21	0
2015-06-30 13:50:00	0	10	0
2015-06-30 13:50:00	0	1	0
2015-06-30 13:50:00	0	4	0
2015-06-30 13:40:00	0	24	0
2015-06-30 13:40:00	0	9	0
2015-06-30 13:40:00	0	16	0
2015-06-30 13:40:00	0	8	0
2015-06-30 13:40:00	0	11	0
2015-06-30 13:40:00	0	12	0
2015-06-30 13:30:00	0	27	0
2015-06-30 13:30:00	0	17	0
2015-06-30 13:30:00	0	23	0
2015-06-30 13:30:00	0	18	0
2015-06-30 13:30:00	0	26	0
2015-06-30 13:30:00	0	14	0
2015-06-30 13:30:00	0	13	0
2015-06-30 13:20:00	0	29	0
2015-06-30 13:20:00	0	19	0
2015-06-30 13:20:00	0	22	0
2015-06-30 13:20:00	0	21	0
2015-06-30 13:20:00	0	10	0
2015-06-30 13:20:00	0	1	0
2015-06-30 13:20:00	0	4	0
2015-06-30 13:10:00	0	24	0
2015-06-30 13:10:00	0	9	0
2015-06-30 13:10:00	0	16	0
2015-06-30 13:10:00	0	8	0
2015-06-30 13:10:00	0	11	0
2015-06-30 13:10:00	0	12	0
2015-06-30 13:00:00	0	27	0
2015-06-30 13:00:00	0	17	0
2015-06-30 13:00:00	0	23	0
2015-06-30 13:00:00	0	18	0
2015-06-30 13:00:00	0	26	0
2015-06-30 13:00:00	0	14	0
2015-06-30 13:00:00	0	13	0
2015-06-30 12:50:00	0	29	0
2015-06-30 12:50:00	0	19	0
2015-06-30 12:50:00	0	22	0
2015-06-30 12:50:00	0	21	0
2015-06-30 12:50:00	0	10	0
2015-06-30 12:50:00	0	1	0
2015-06-30 12:50:00	0	4	0
2015-06-30 12:40:00	0	24	0
2015-06-30 12:40:00	0	9	0
2015-06-30 12:40:00	0	16	0
2015-06-30 12:40:00	0	8	0
2015-06-30 12:40:00	0	11	0
2015-06-30 12:40:00	0	12	0
2015-06-30 12:30:00	0	27	0
2015-06-30 12:30:00	0	17	0
2015-06-30 12:30:00	0	23	0
2015-06-30 12:30:00	0	18	0
2015-06-30 12:30:00	0	26	0
2015-06-30 12:30:00	0	14	0
2015-06-30 12:30:00	0	13	0
2015-06-30 12:20:00	0	29	0
2015-06-30 12:20:00	0	19	0
2015-06-30 12:20:00	0	22	0
2015-06-30 12:20:00	0	21	0
2015-06-30 12:20:00	0	10	0
2015-06-30 12:20:00	0	1	0
2015-06-30 12:20:00	0	4	0
2015-06-30 12:10:00	0.5	24	0
2015-06-30 12:10:00	0.5	9	0
2015-06-30 12:10:00	0.5	16	0
2015-06-30 12:10:00	0.5	8	0
2015-06-30 12:10:00	0.5	11	0
2015-06-30 12:10:00	0.5	12	0
2015-06-30 12:00:00	1.5	27	0
2015-06-30 12:00:00	1.5	17	0
2015-06-30 12:00:00	1.5	23	0
2015-06-30 12:00:00	1.5	18	0
2015-06-30 12:00:00	1.5	26	0
2015-06-30 12:00:00	1.5	14	0
2015-06-30 12:00:00	1.5	13	0
2015-06-30 11:50:00	1.5	29	0
2015-06-30 11:50:00	1.5	19	0
2015-06-30 11:50:00	1.5	22	0
2015-06-30 11:50:00	1.5	21	0
2015-06-30 11:50:00	1.5	10	0
2015-06-30 11:50:00	1.5	1	0
2015-06-30 11:50:00	1.5	4	0
2015-06-30 11:40:00	1.5	24	0
[truncated: 212,107+ more rows]

## Sheet: description
day_time	Date and 30 min-time periods
rain	Rainfall during the 30 min-time periods
camera	ID of the cameras
species_30min	1=Japanese macaque(s) filmed, 0=not filmed
