# Supplementary material for: Activity of wild Japanese macaques in Yakushima revealed by camera trapping: Patterns with respect to season, daily period and rainfall
Source: PLoS One. 2018 Jan 2;13(1):e0190631. doi: 10.1371/journal.pone.0190631 (PMC5749816; doi:10.1371/journal.pone.0190631)
Supplement: S4 File — Results of the statistical analysis. (XLSX) [file pone.0190631.s004.xlsx]

## Sheet: Sheet1
Table 1. Generalized linear mix model on the effect of temperature and rainfall of the day on the occupancy of macaques
(a) All data
	Coefficient	SE	z	P
Intercept	-4.60364	0.275339	-16.72	<0.0001
temperature	0.0747284	0.0098144	7.614	<0.0001
rainfall	-0.0554128	0.0148903	-3.721	0.0002
Interaction	0.001863	0.0005814	3.204	0.0014
(b) Ad hoc analysis, data with higher temperature
	Coefficient	SE	z	P
Intercept	-2.80309	0.199539	-14.048	<0.0001
rainfall	-0.008736	0.00185	-4.722	<0.0001
(c) Ad hoc analysis, data with lower temperature
	Coefficient	SE	z	P
Intercept	-3.50587	0.19905	-17.613	<0.0001
rainfall	-0.03059	0.01021	-2.996	0.00274
Table 2. Comparison of capture rate between different time periods
Combination	χ2	P (before Bonferroni correction)
midnight*before_sunrise	79.127	<0.0001
midnight*after_sunrise	624.55	<0.0001
midnight*midday	604.04	<0.0001
midnight*before_sunset	295.13	<0.0001
midnight*after_sunset	19.879	<0.0001
before_sunrise*after_sunrise	32.977	<0.0001
before_sunrise*midday	33.264	<0.0001
before_sunrise*before_sunset	9.2411	0.0024
before_sunrise*after_sunset	2.5761	0.11
after_sunrise*midday	0.44	0.51
after_sunrise*before_sunset	9.1427	0.0025
after_sunrise*after_sunset	46.098	<0.0001
midday*before_sunset	9.6508	0.0019
midday*after_sunset	43.986	<0.0001
before_sunset*after_sunset	18.939	<0.0001
Table 3. Generalized linear mix model on the effect of temperature on the use of transitional times
(a) Capture rate of Japanese macaques before sunrise
	Coefficient	SE	z	P
Intercept	-12.7211	0.002364	-5382	<0.0001
Temperature	0.205433	0.002352	87	<0.0001
(b) Capture rate of Japanese macaques after sunset
	Coefficient	SE	z	P
Intercept	-11.0917	2.8137	-3.942	<0.0001
Temperature	0.1542	0.1173	1.314	0.189
Table 4. Chi-square test on the capture rate between the time periods of no rainfall and the given precipitation range
Condition	χ2	P
All seasons, 0.5-1 mm/30 min	7.16	0.0075
All seasons, >1.5 mm/30 min	22.71	<0.0001
Summer, 0.5-1 mm/30 min	0.693	0.405
Summer, >1.5 mm/30 min	9.11	0.0025
Other seasons, 0.5-1 mm/30 min	8.049	0.00454
Other seasons, >1.5 mm/30 min	13.84	0.0002
